# Supplementary material for: Reduction of Platelet Outdating and Shortage by Forecasting Demand With Statistical Learning and Deep Neural Networks: Modeling Study
Source: JMIR Med Inform. 2022 Feb 1;10(2):e29978. doi: 10.2196/29978 (PMC8848235; doi:10.2196/29978)
Supplement: Multimedia Appendix 1 [file medinform_v10i2e29978_app1.xlsx]

## Sheet: Sheet1
				This is a Multimedia Appendix to a full manuscript published in the J Med Internet Res. For full copyright and citation information see http://dx.doi.org/10.2196/jmir.29978
date	Weekday	Weekday_fri	Weekday_mon	Weekday_sat	Weekday_sun	Weekday_thu	Weekday_tue	Weekday_wed	Transfused	Waste	Purchase	Cost	Cumulative_transfusions	Cumulative_waste	Cumulative_purchase	Cumulative_cost	Predicted_transfusions_LASSO_next_2_days	Predicted_transfusions_LASSO_next_4_days	Predicted_transfusions_RNN_next_2_days	Predicted_transfusions_RNN_next_4_days	Waste_simulated_LASSO	Purchase_simulated_LASSO	Cost_simulated_LASSO	Cumulative_waste_simulated_LASSO	Cumulative_purchase_simulated_LASSO	Cumulative_cost_simulated_LASSO	Waste_simulated_RNN	Purchase_simulated_RNN	Cost_simulated_RNN	Cumulative_waste_simulated_RNN	Cumulative_purchase_simulated_RNN	Cumulative_cost_simulated_RNN
2008-01-01	Tue	0	0	0	0	0	1	0	0	0	0	0	0	0	0	0
2008-01-02	Wed	0	0	0	0	0	0	1	2	0	0	0	2	0	0	0
2008-01-03	Thu	0	0	0	0	1	0	0	7	0	0	0	9	0	0	0
2008-01-04	Fri	1	0	0	0	0	0	0	10	1	0	350	19	1	0	350
2008-01-05	Sat	0	0	1	0	0	0	0	3	0	0	0	22	1	0	350
2008-01-06	Sun	0	0	0	1	0	0	0	5	0	0	0	27	1	0	350
2008-01-07	Mon	0	1	0	0	0	0	0	5	0	0	0	32	1	0	350
2008-01-08	Tue	0	0	0	0	0	1	0	10	4	0	1400	42	5	0	1750
2008-01-09	Wed	0	0	0	0	0	0	1	11	0	0	0	53	5	0	1750
2008-01-10	Thu	0	0	0	0	1	0	0	5	1	0	350	58	6	0	2100
2008-01-11	Fri	1	0	0	0	0	0	0	6	0	0	0	64	6	0	2100
2008-01-12	Sat	0	0	1	0	0	0	0	1	0	0	0	65	6	0	2100
2008-01-13	Sun	0	0	0	1	0	0	0	3	0	0	0	68	6	0	2100
2008-01-14	Mon	0	1	0	0	0	0	0	6	0	0	0	74	6	0	2100
2008-01-15	Tue	0	0	0	0	0	1	0	8	0	0	0	82	6	0	2100
2008-01-16	Wed	0	0	0	0	0	0	1	11	0	0	0	93	6	0	2100
2008-01-17	Thu	0	0	0	0	1	0	0	11	0	0	0	104	6	0	2100
2008-01-18	Fri	1	0	0	0	0	0	0	11	1	0	350	115	7	0	2450
2008-01-19	Sat	0	0	1	0	0	0	0	3	0	0	0	118	7	0	2450
2008-01-20	Sun	0	0	0	1	0	0	0	4	1	0	350	122	8	0	2800
2008-01-21	Mon	0	1	0	0	0	0	0	10	0	0	0	132	8	0	2800
2008-01-22	Tue	0	0	0	0	0	1	0	4	0	0	0	136	8	0	2800
2008-01-23	Wed	0	0	0	0	0	0	1	8	1	0	350	144	9	0	3150
2008-01-24	Thu	0	0	0	0	1	0	0	9	1	0	350	153	10	0	3500
2008-01-25	Fri	1	0	0	0	0	0	0	8	0	0	0	161	10	0	3500
2008-01-26	Sat	0	0	1	0	0	0	0	6	2	0	700	167	12	0	4200
2008-01-27	Sun	0	0	0	1	0	0	0	2	0	0	0	169	12	0	4200
2008-01-28	Mon	0	1	0	0	0	0	0	5	0	0	0	174	12	0	4200
2008-01-29	Tue	0	0	0	0	0	1	0	9	2	0	700	183	14	0	4900
2008-01-30	Wed	0	0	0	0	0	0	1	12	1	0	350	195	15	0	5250
2008-01-31	Thu	0	0	0	0	1	0	0	4	0	0	0	199	15	0	5250
2008-02-01	Fri	1	0	0	0	0	0	0	4	0	0	0	203	15	0	5250
2008-02-02	Sat	0	0	1	0	0	0	0	5	0	0	0	208	15	0	5250
2008-02-03	Sun	0	0	0	1	0	0	0	6	0	0	0	214	15	0	5250
2008-02-04	Mon	0	1	0	0	0	0	0	8	0	0	0	222	15	0	5250
2008-02-05	Tue	0	0	0	0	0	1	0	10	2	0	700	232	17	0	5950
2008-02-06	Wed	0	0	0	0	0	0	1	10	0	4	2800	242	17	4	8750
2008-02-07	Thu	0	0	0	0	1	0	0	7	2	0	700	249	19	4	9450
2008-02-08	Fri	1	0	0	0	0	0	0	9	1	0	350	258	20	4	9800
2008-02-09	Sat	0	0	1	0	0	0	0	5	0	0	0	263	20	4	9800
2008-02-10	Sun	0	0	0	1	0	0	0	5	1	0	350	268	21	4	10150
2008-02-11	Mon	0	1	0	0	0	0	0	8	0	0	0	276	21	4	10150
2008-02-12	Tue	0	0	0	0	0	1	0	9	0	0	0	285	21	4	10150
2008-02-13	Wed	0	0	0	0	0	0	1	4	0	0	0	289	21	4	10150
2008-02-14	Thu	0	0	0	0	1	0	0	6	0	0	0	295	21	4	10150
2008-02-15	Fri	1	0	0	0	0	0	0	7	0	0	0	302	21	4	10150
2008-02-16	Sat	0	0	1	0	0	0	0	2	0	0	0	304	21	4	10150
2008-02-17	Sun	0	0	0	1	0	0	0	6	1	0	350	310	22	4	10500
2008-02-18	Mon	0	1	0	0	0	0	0	5	3	0	1050	315	25	4	11550
2008-02-19	Tue	0	0	0	0	0	1	0	13	0	0	0	328	25	4	11550
2008-02-20	Wed	0	0	0	0	0	0	1	8	1	0	350	336	26	4	11900
2008-02-21	Thu	0	0	0	0	1	0	0	11	0	0	0	347	26	4	11900
2008-02-22	Fri	1	0	0	0	0	0	0	11	2	0	700	358	28	4	12600
2008-02-23	Sat	0	0	1	0	0	0	0	6	1	0	350	364	29	4	12950
2008-02-24	Sun	0	0	0	1	0	0	0	4	0	0	0	368	29	4	12950
2008-02-25	Mon	0	1	0	0	0	0	0	5	0	0	0	373	29	4	12950
2008-02-26	Tue	0	0	0	0	0	1	0	11	0	0	0	384	29	4	12950
2008-02-27	Wed	0	0	0	0	0	0	1	9	0	0	0	393	29	4	12950
2008-02-28	Thu	0	0	0	0	1	0	0	6	0	0	0	399	29	4	12950
2008-02-29	Fri	1	0	0	0	0	0	0	8	0	0	0	407	29	4	12950
2008-03-01	Sat	0	0	1	0	0	0	0	6	0	0	0	413	29	4	12950
2008-03-02	Sun	0	0	0	1	0	0	0	7	0	0	0	420	29	4	12950
2008-03-03	Mon	0	1	0	0	0	0	0	4	1	0	350	424	30	4	13300
2008-03-04	Tue	0	0	0	0	0	1	0	12	0	0	0	436	30	4	13300
2008-03-05	Wed	0	0	0	0	0	0	1	8	0	0	0	444	30	4	13300
2008-03-06	Thu	0	0	0	0	1	0	0	6	0	0	0	450	30	4	13300
2008-03-07	Fri	1	0	0	0	0	0	0	9	0	0	0	459	30	4	13300
2008-03-08	Sat	0	0	1	0	0	0	0	7	2	0	700	466	32	4	14000
2008-03-09	Sun	0	0	0	1	0	0	0	6	0	0	0	472	32	4	14000
2008-03-10	Mon	0	1	0	0	0	0	0	11	0	4	2800	483	32	8	16800
2008-03-11	Tue	0	0	0	0	0	1	0	10	4	0	1400	493	36	8	18200
2008-03-12	Wed	0	0	0	0	0	0	1	5	0	0	0	498	36	8	18200
2008-03-13	Thu	0	0	0	0	1	0	0	10	1	0	350	508	37	8	18550
2008-03-14	Fri	1	0	0	0	0	0	0	3	0	0	0	511	37	8	18550
2008-03-15	Sat	0	0	1	0	0	0	0	6	0	0	0	517	37	8	18550
2008-03-16	Sun	0	0	0	1	0	0	0	4	0	0	0	521	37	8	18550
2008-03-17	Mon	0	1	0	0	0	0	0	4	1	0	350	525	38	8	18900
2008-03-18	Tue	0	0	0	0	0	1	0	7	0	0	0	532	38	8	18900
2008-03-19	Wed	0	0	0	0	0	0	1	6	5	0	1750	538	43	8	20650
2008-03-20	Thu	0	0	0	0	1	0	0	2	2	0	700	540	45	8	21350
2008-03-21	Fri	1	0	0	0	0	0	0	3	0	0	0	543	45	8	21350
2008-03-22	Sat	0	0	1	0	0	0	0	4	0	0	0	547	45	8	21350
2008-03-23	Sun	0	0	0	1	0	0	0	2	0	0	0	549	45	8	21350
2008-03-24	Mon	0	1	0	0	0	0	0	4	0	0	0	553	45	8	21350
2008-03-25	Tue	0	0	0	0	0	1	0	3	3	0	1050	556	48	8	22400
2008-03-26	Wed	0	0	0	0	0	0	1	8	11	0	3850	564	59	8	26250
2008-03-27	Thu	0	0	0	0	1	0	0	5	0	0	0	569	59	8	26250
2008-03-28	Fri	1	0	0	0	0	0	0	3	2	0	700	572	61	8	26950
2008-03-29	Sat	0	0	1	0	0	0	0	3	0	0	0	575	61	8	26950
2008-03-30	Sun	0	0	0	1	0	0	0	2	0	0	0	577	61	8	26950
2008-03-31	Mon	0	1	0	0	0	0	0	5	12	0	4200	582	73	8	31150
2008-04-01	Tue	0	0	0	0	0	1	0	7	7	0	2450	589	80	8	33600
2008-04-02	Wed	0	0	0	0	0	0	1	5	10	0	3500	594	90	8	37100
2008-04-03	Thu	0	0	0	0	1	0	0	4	0	0	0	598	90	8	37100
2008-04-04	Fri	1	0	0	0	0	0	0	9	0	0	0	607	90	8	37100
2008-04-05	Sat	0	0	1	0	0	0	0	7	0	0	0	614	90	8	37100
2008-04-06	Sun	0	0	0	1	0	0	0	5	0	0	0	619	90	8	37100
2008-04-07	Mon	0	1	0	0	0	0	0	11	0	8	5600	630	90	16	42700
2008-04-08	Tue	0	0	0	0	0	1	0	8	3	0	1050	638	93	16	43750
2008-04-09	Wed	0	0	0	0	0	0	1	5	2	0	700	643	95	16	44450
2008-04-10	Thu	0	0	0	0	1	0	0	10	0	0	0	653	95	16	44450
2008-04-11	Fri	1	0	0	0	0	0	0	9	0	0	0	662	95	16	44450
2008-04-12	Sat	0	0	1	0	0	0	0	5	0	0	0	667	95	16	44450
2008-04-13	Sun	0	0	0	1	0	0	0	6	0	0	0	673	95	16	44450
2008-04-14	Mon	0	1	0	0	0	0	0	6	0	0	0	679	95	16	44450
2008-04-15	Tue	0	0	0	0	0	1	0	7	0	0	0	686	95	16	44450
2008-04-16	Wed	0	0	0	0	0	0	1	11	2	0	700	697	97	16	45150
2008-04-17	Thu	0	0	0	0	1	0	0	6	0	0	0	703	97	16	45150
2008-04-18	Fri	1	0	0	0	0	0	0	7	0	0	0	710	97	16	45150
2008-04-19	Sat	0	0	1	0	0	0	0	3	0	0	0	713	97	16	45150
2008-04-20	Sun	0	0	0	1	0	0	0	3	0	0	0	716	97	16	45150
2008-04-21	Mon	0	1	0	0	0	0	0	5	3	0	1050	721	100	16	46200
2008-04-22	Tue	0	0	0	0	0	1	0	8	0	0	0	729	100	16	46200
2008-04-23	Wed	0	0	0	0	0	0	1	6	1	0	350	735	101	16	46550
2008-04-24	Thu	0	0	0	0	1	0	0	9	1	0	350	744	102	16	46900
2008-04-25	Fri	1	0	0	0	0	0	0	11	2	0	700	755	104	16	47600
2008-04-26	Sat	0	0	1	0	0	0	0	3	0	0	0	758	104	16	47600
2008-04-27	Sun	0	0	0	1	0	0	0	5	0	0	0	763	104	16	47600
2008-04-28	Mon	0	1	0	0	0	0	0	7	0	0	0	770	104	16	47600
2008-04-29	Tue	0	0	0	0	0	1	0	7	0	0	0	777	104	16	47600
2008-04-30	Wed	0	0	0	0	0	0	1	4	0	0	0	781	104	16	47600
2008-05-01	Thu	0	0	0	0	1	0	0	3	0	0	0	784	104	16	47600
2008-05-02	Fri	1	0	0	0	0	0	0	8	0	0	0	792	104	16	47600
2008-05-03	Sat	0	0	1	0	0	0	0	6	0	0	0	798	104	16	47600
2008-05-04	Sun	0	0	0	1	0	0	0	5	0	0	0	803	104	16	47600
2008-05-05	Mon	0	1	0	0	0	0	0	10	10	0	3500	813	114	16	51100
2008-05-06	Tue	0	0	0	0	0	1	0	7	0	0	0	820	114	16	51100
2008-05-07	Wed	0	0	0	0	0	0	1	9	0	0	0	829	114	16	51100
2008-05-08	Thu	0	0	0	0	1	0	0	13	0	0	0	842	114	16	51100
2008-05-09	Fri	1	0	0	0	0	0	0	8	0	0	0	850	114	16	51100
2008-05-10	Sat	0	0	1	0	0	0	0	8	0	0	0	858	114	16	51100
2008-05-11	Sun	0	0	0	1	0	0	0	4	0	0	0	862	114	16	51100
2008-05-12	Mon	0	1	0	0	0	0	0	8	0	0	0	870	114	16	51100
2008-05-13	Tue	0	0	0	0	0	1	0	8	0	0	0	878	114	16	51100
2008-05-14	Wed	0	0	0	0	0	0	1	12	0	0	0	890	114	16	51100
2008-05-15	Thu	0	0	0	0	1	0	0	4	0	0	0	894	114	16	51100
2008-05-16	Fri	1	0	0	0	0	0	0	7	4	0	1400	901	118	16	52500
2008-05-17	Sat	0	0	1	0	0	0	0	11	0	0	0	912	118	16	52500
2008-05-18	Sun	0	0	0	1	0	0	0	4	0	0	0	916	118	16	52500
2008-05-19	Mon	0	1	0	0	0	0	0	5	0	0	0	921	118	16	52500
2008-05-20	Tue	0	0	0	0	0	1	0	9	2	0	700	930	120	16	53200
2008-05-21	Wed	0	0	0	0	0	0	1	6	2	0	700	936	122	16	53900
2008-05-22	Thu	0	0	0	0	1	0	0	5	0	0	0	941	122	16	53900
2008-05-23	Fri	1	0	0	0	0	0	0	2	0	0	0	943	122	16	53900
2008-05-24	Sat	0	0	1	0	0	0	0	2	0	0	0	945	122	16	53900
2008-05-25	Sun	0	0	0	1	0	0	0	5	0	0	0	950	122	16	53900
2008-05-26	Mon	0	1	0	0	0	0	0	6	13	0	4550	956	135	16	58450
2008-05-27	Tue	0	0	0	0	0	1	0	7	0	0	0	963	135	16	58450
2008-05-28	Wed	0	0	0	0	0	0	1	10	5	0	1750	973	140	16	60200
2008-05-29	Thu	0	0	0	0	1	0	0	4	0	0	0	977	140	16	60200
2008-05-30	Fri	1	0	0	0	0	0	0	6	4	0	1400	983	144	16	61600
2008-05-31	Sat	0	0	1	0	0	0	0	4	1	0	350	987	145	16	61950
2008-06-01	Sun	0	0	0	1	0	0	0	2	0	0	0	989	145	16	61950
2008-06-02	Mon	0	1	0	0	0	0	0	5	0	0	0	994	145	16	61950
2008-06-03	Tue	0	0	0	0	0	1	0	9	0	4	2800	1003	145	20	64750
2008-06-04	Wed	0	0	0	0	0	0	1	7	2	0	700	1010	147	20	65450
2008-06-05	Thu	0	0	0	0	1	0	0	7	4	0	1400	1017	151	20	66850
2008-06-06	Fri	1	0	0	0	0	0	0	7	0	0	0	1024	151	20	66850
2008-06-07	Sat	0	0	1	0	0	0	0	1	0	0	0	1025	151	20	66850
2008-06-08	Sun	0	0	0	1	0	0	0	3	1	0	350	1028	152	20	67200
2008-06-09	Mon	0	1	0	0	0	0	0	12	1	0	350	1040	153	20	67550
2008-06-10	Tue	0	0	0	0	0	1	0	11	0	0	0	1051	153	20	67550
2008-06-11	Wed	0	0	0	0	0	0	1	8	0	0	0	1059	153	20	67550
2008-06-12	Thu	0	0	0	0	1	0	0	6	0	0	0	1065	153	20	67550
2008-06-13	Fri	1	0	0	0	0	0	0	10	1	0	350	1075	154	20	67900
2008-06-14	Sat	0	0	1	0	0	0	0	3	0	0	0	1078	154	20	67900
2008-06-15	Sun	0	0	0	1	0	0	0	3	0	0	0	1081	154	20	67900
2008-06-16	Mon	0	1	0	0	0	0	0	5	3	0	1050	1086	157	20	68950
2008-06-17	Tue	0	0	0	0	0	1	0	4	0	0	0	1090	157	20	68950
2008-06-18	Wed	0	0	0	0	0	0	1	4	2	0	700	1094	159	20	69650
2008-06-19	Thu	0	0	0	0	1	0	0	3	0	0	0	1097	159	20	69650
2008-06-20	Fri	1	0	0	0	0	0	0	8	0	0	0	1105	159	20	69650
2008-06-21	Sat	0	0	1	0	0	0	0	6	0	0	0	1111	159	20	69650
2008-06-22	Sun	0	0	0	1	0	0	0	7	0	0	0	1118	159	20	69650
2008-06-23	Mon	0	1	0	0	0	0	0	4	0	0	0	1122	159	20	69650
2008-06-24	Tue	0	0	0	0	0	1	0	8	0	0	0	1130	159	20	69650
2008-06-25	Wed	0	0	0	0	0	0	1	4	0	0	0	1134	159	20	69650
2008-06-26	Thu	0	0	0	0	1	0	0	8	0	3	2100	1142	159	23	71750
2008-06-27	Fri	1	0	0	0	0	0	0	3	2	0	700	1145	161	23	72450
2008-06-28	Sat	0	0	1	0	0	0	0	4	0	0	0	1149	161	23	72450
2008-06-29	Sun	0	0	0	1	0	0	0	2	0	0	0	1151	161	23	72450
2008-06-30	Mon	0	1	0	0	0	0	0	6	0	0	0	1157	161	23	72450
2008-07-01	Tue	0	0	0	0	0	1	0	9	2	0	700	1166	163	23	73150
2008-07-02	Wed	0	0	0	0	0	0	1	8	0	0	0	1174	163	23	73150
2008-07-03	Thu	0	0	0	0	1	0	0	8	0	0	0	1182	163	23	73150
2008-07-04	Fri	1	0	0	0	0	0	0	2	0	0	0	1184	163	23	73150
2008-07-05	Sat	0	0	1	0	0	0	0	2	1	0	350	1186	164	23	73500
2008-07-06	Sun	0	0	0	1	0	0	0	3	0	0	0	1189	164	23	73500
2008-07-07	Mon	0	1	0	0	0	0	0	2	0	0	0	1191	164	23	73500
2008-07-08	Tue	0	0	0	0	0	1	0	7	0	0	0	1198	164	23	73500
2008-07-09	Wed	0	0	0	0	0	0	1	5	0	3	2100	1203	164	26	75600
2008-07-10	Thu	0	0	0	0	1	0	0	3	0	0	0	1206	164	26	75600
2008-07-11	Fri	1	0	0	0	0	0	0	3	3	0	1050	1209	167	26	76650
2008-07-12	Sat	0	0	1	0	0	0	0	3	0	0	0	1212	167	26	76650
2008-07-13	Sun	0	0	0	1	0	0	0	5	0	0	0	1217	167	26	76650
2008-07-14	Mon	0	1	0	0	0	0	0	4	6	0	2100	1221	173	26	78750
2008-07-15	Tue	0	0	0	0	0	1	0	11	0	0	0	1232	173	26	78750
2008-07-16	Wed	0	0	0	0	0	0	1	7	1	0	350	1239	174	26	79100
2008-07-17	Thu	0	0	0	0	1	0	0	8	0	6	4200	1247	174	32	83300
2008-07-18	Fri	1	0	0	0	0	0	0	9	0	0	0	1256	174	32	83300
2008-07-19	Sat	0	0	1	0	0	0	0	8	0	0	0	1264	174	32	83300
2008-07-20	Sun	0	0	0	1	0	0	0	5	0	0	0	1269	174	32	83300
2008-07-21	Mon	0	1	0	0	0	0	0	7	0	0	0	1276	174	32	83300
2008-07-22	Tue	0	0	0	0	0	1	0	5	2	0	700	1281	176	32	84000
2008-07-23	Wed	0	0	0	0	0	0	1	7	0	0	0	1288	176	32	84000
2008-07-24	Thu	0	0	0	0	1	0	0	12	2	6	4900	1300	178	38	88900
2008-07-25	Fri	1	0	0	0	0	0	0	11	4	11	9100	1311	182	49	98000
2008-07-26	Sat	0	0	1	0	0	0	0	7	0	0	0	1318	182	49	98000
2008-07-27	Sun	0	0	0	1	0	0	0	10	0	0	0	1328	182	49	98000
2008-07-28	Mon	0	1	0	0	0	0	0	13	4	0	1400	1341	186	49	99400
2008-07-29	Tue	0	0	0	0	0	1	0	7	0	0	0	1348	186	49	99400
2008-07-30	Wed	0	0	0	0	0	0	1	7	2	0	700	1355	188	49	100100
2008-07-31	Thu	0	0	0	0	1	0	0	7	0	0	0	1362	188	49	100100
2008-08-01	Fri	1	0	0	0	0	0	0	13	1	0	350	1375	189	49	100450
2008-08-02	Sat	0	0	1	0	0	0	0	3	0	0	0	1378	189	49	100450
2008-08-03	Sun	0	0	0	1	0	0	0	9	0	0	0	1387	189	49	100450
2008-08-04	Mon	0	1	0	0	0	0	0	6	3	0	1050	1393	192	49	101500
2008-08-05	Tue	0	0	0	0	0	1	0	10	2	0	700	1403	194	49	102200
2008-08-06	Wed	0	0	0	0	0	0	1	14	1	0	350	1417	195	49	102550
2008-08-07	Thu	0	0	0	0	1	0	0	8	1	0	350	1425	196	49	102900
2008-08-08	Fri	1	0	0	0	0	0	0	17	0	6	4200	1442	196	55	107100
2008-08-09	Sat	0	0	1	0	0	0	0	7	0	0	0	1449	196	55	107100
2008-08-10	Sun	0	0	0	1	0	0	0	5	0	0	0	1454	196	55	107100
2008-08-11	Mon	0	1	0	0	0	0	0	17	2	7	5600	1471	198	62	112700
2008-08-12	Tue	0	0	0	0	0	1	0	13	2	3	2800	1484	200	65	115500
2008-08-13	Wed	0	0	0	0	0	0	1	13	0	0	0	1497	200	65	115500
2008-08-14	Thu	0	0	0	0	1	0	0	4	0	0	0	1501	200	65	115500
2008-08-15	Fri	1	0	0	0	0	0	0	2	0	0	0	1503	200	65	115500
2008-08-16	Sat	0	0	1	0	0	0	0	8	0	0	0	1511	200	65	115500
2008-08-17	Sun	0	0	0	1	0	0	0	4	0	0	0	1515	200	65	115500
2008-08-18	Mon	0	1	0	0	0	0	0	16	1	1	1050	1531	201	66	116550
2008-08-19	Tue	0	0	0	0	0	1	0	8	0	1	700	1539	201	67	117250
2008-08-20	Wed	0	0	0	0	0	0	1	12	0	0	0	1551	201	67	117250
2008-08-21	Thu	0	0	0	0	1	0	0	11	0	0	0	1562	201	67	117250
2008-08-22	Fri	1	0	0	0	0	0	0	7	0	0	0	1569	201	67	117250
2008-08-23	Sat	0	0	1	0	0	0	0	2	0	0	0	1571	201	67	117250
2008-08-24	Sun	0	0	0	1	0	0	0	4	0	0	0	1575	201	67	117250
2008-08-25	Mon	0	1	0	0	0	0	0	7	0	0	0	1582	201	67	117250
2008-08-26	Tue	0	0	0	0	0	1	0	12	2	0	700	1594	203	67	117950
2008-08-27	Wed	0	0	0	0	0	0	1	8	0	0	0	1602	203	67	117950
2008-08-28	Thu	0	0	0	0	1	0	0	7	0	0	0	1609	203	67	117950
2008-08-29	Fri	1	0	0	0	0	0	0	8	1	0	350	1617	204	67	118300
2008-08-30	Sat	0	0	1	0	0	0	0	5	0	0	0	1622	204	67	118300
2008-08-31	Sun	0	0	0	1	0	0	0	9	0	0	0	1631	204	67	118300
2008-09-01	Mon	0	1	0	0	0	0	0	11	0	0	0	1642	204	67	118300
2008-09-02	Tue	0	0	0	0	0	1	0	11	0	0	0	1653	204	67	118300
2008-09-03	Wed	0	0	0	0	0	0	1	13	5	0	1750	1666	209	67	120050
2008-09-04	Thu	0	0	0	0	1	0	0	9	2	0	700	1675	211	67	120750
2008-09-05	Fri	1	0	0	0	0	0	0	11	1	0	350	1686	212	67	121100
2008-09-06	Sat	0	0	1	0	0	0	0	5	2	0	700	1691	214	67	121800
2008-09-07	Sun	0	0	0	1	0	0	0	8	0	0	0	1699	214	67	121800
2008-09-08	Mon	0	1	0	0	0	0	0	7	0	0	0	1706	214	67	121800
2008-09-09	Tue	0	0	0	0	0	1	0	4	1	0	350	1710	215	67	122150
2008-09-10	Wed	0	0	0	0	0	0	1	4	0	0	0	1714	215	67	122150
2008-09-11	Thu	0	0	0	0	1	0	0	8	2	0	700	1722	217	67	122850
2008-09-12	Fri	1	0	0	0	0	0	0	8	0	0	0	1730	217	67	122850
2008-09-13	Sat	0	0	1	0	0	0	0	4	0	0	0	1734	217	67	122850
2008-09-14	Sun	0	0	0	1	0	0	0	0	0	0	0	1734	217	67	122850
2008-09-15	Mon	0	1	0	0	0	0	0	5	2	0	700	1739	219	67	123550
2008-09-16	Tue	0	0	0	0	0	1	0	13	1	0	350	1752	220	67	123900
2008-09-17	Wed	0	0	0	0	0	0	1	11	0	0	0	1763	220	67	123900
2008-09-18	Thu	0	0	0	0	1	0	0	8	0	4	2800	1771	220	71	126700
2008-09-19	Fri	1	0	0	0	0	0	0	8	2	0	700	1779	222	71	127400
2008-09-20	Sat	0	0	1	0	0	0	0	4	0	0	0	1783	222	71	127400
2008-09-21	Sun	0	0	0	1	0	0	0	7	0	0	0	1790	222	71	127400
2008-09-22	Mon	0	1	0	0	0	0	0	13	1	0	350	1803	223	71	127750
2008-09-23	Tue	0	0	0	0	0	1	0	10	1	0	350	1813	224	71	128100
2008-09-24	Wed	0	0	0	0	0	0	1	11	0	0	0	1824	224	71	128100
2008-09-25	Thu	0	0	0	0	1	0	0	6	0	0	0	1830	224	71	128100
2008-09-26	Fri	1	0	0	0	0	0	0	6	3	0	1050	1836	227	71	129150
2008-09-27	Sat	0	0	1	0	0	0	0	8	0	0	0	1844	227	71	129150
2008-09-28	Sun	0	0	0	1	0	0	0	3	0	0	0	1847	227	71	129150
2008-09-29	Mon	0	1	0	0	0	0	0	11	5	0	1750	1858	232	71	130900
2008-09-30	Tue	0	0	0	0	0	1	0	4	0	0	0	1862	232	71	130900
2008-10-01	Wed	0	0	0	0	0	0	1	3	6	0	2100	1865	238	71	133000
2008-10-02	Thu	0	0	0	0	1	0	0	10	2	0	700	1875	240	71	133700
2008-10-03	Fri	1	0	0	0	0	0	0	4	0	0	0	1879	240	71	133700
2008-10-04	Sat	0	0	1	0	0	0	0	5	0	0	0	1884	240	71	133700
2008-10-05	Sun	0	0	0	1	0	0	0	5	1	0	350	1889	241	71	134050
2008-10-06	Mon	0	1	0	0	0	0	0	6	2	0	700	1895	243	71	134750
2008-10-07	Tue	0	0	0	0	0	1	0	6	3	0	1050	1901	246	71	135800
2008-10-08	Wed	0	0	0	0	0	0	1	9	0	0	0	1910	246	71	135800
2008-10-09	Thu	0	0	0	0	1	0	0	14	1	0	350	1924	247	71	136150
2008-10-10	Fri	1	0	0	0	0	0	0	13	0	6	4200	1937	247	77	140350
2008-10-11	Sat	0	0	1	0	0	0	0	17	2	0	700	1954	249	77	141050
2008-10-12	Sun	0	0	0	1	0	0	0	6	0	5	3500	1960	249	82	144550
2008-10-13	Mon	0	1	0	0	0	0	0	10	0	0	0	1970	249	82	144550
2008-10-14	Tue	0	0	0	0	0	1	0	12	1	2	1750	1982	250	84	146300
2008-10-15	Wed	0	0	0	0	0	0	1	16	0	3	2100	1998	250	87	148400
2008-10-16	Thu	0	0	0	0	1	0	0	13	0	0	0	2011	250	87	148400
2008-10-17	Fri	1	0	0	0	0	0	0	12	0	0	0	2023	250	87	148400
2008-10-18	Sat	0	0	1	0	0	0	0	6	1	0	350	2029	251	87	148750
2008-10-19	Sun	0	0	0	1	0	0	0	11	0	0	0	2040	251	87	148750
2008-10-20	Mon	0	1	0	0	0	0	0	18	1	8	5950	2058	252	95	154700
2008-10-21	Tue	0	0	0	0	0	1	0	7	2	0	700	2065	254	95	155400
2008-10-22	Wed	0	0	0	0	0	0	1	14	6	0	2100	2079	260	95	157500
2008-10-23	Thu	0	0	0	0	1	0	0	15	0	3	2100	2094	260	98	159600
2008-10-24	Fri	1	0	0	0	0	0	0	2	2	0	700	2096	262	98	160300
2008-10-25	Sat	0	0	1	0	0	0	0	5	0	0	0	2101	262	98	160300
2008-10-26	Sun	0	0	0	1	0	0	0	5	0	0	0	2106	262	98	160300
2008-10-27	Mon	0	1	0	0	0	0	0	15	4	0	1400	2121	266	98	161700
2008-10-28	Tue	0	0	0	0	0	1	0	13	2	0	700	2134	268	98	162400
2008-10-29	Wed	0	0	0	0	0	0	1	11	0	0	0	2145	268	98	162400
2008-10-30	Thu	0	0	0	0	1	0	0	9	0	0	0	2154	268	98	162400
2008-10-31	Fri	1	0	0	0	0	0	0	8	2	0	700	2162	270	98	163100
2008-11-01	Sat	0	0	1	0	0	0	0	3	1	0	350	2165	271	98	163450
2008-11-02	Sun	0	0	0	1	0	0	0	3	0	0	0	2168	271	98	163450
2008-11-03	Mon	0	1	0	0	0	0	0	2	2	0	700	2170	273	98	164150
2008-11-04	Tue	0	0	0	0	0	1	0	1	7	0	2450	2171	280	98	166600
2008-11-05	Wed	0	0	0	0	0	0	1	15	18	0	6300	2186	298	98	172900
2008-11-06	Thu	0	0	0	0	1	0	0	5	0	0	0	2191	298	98	172900
2008-11-07	Fri	1	0	0	0	0	0	0	14	0	4	2800	2205	298	102	175700
2008-11-08	Sat	0	0	1	0	0	0	0	2	0	0	0	2207	298	102	175700
2008-11-09	Sun	0	0	0	1	0	0	0	5	0	0	0	2212	298	102	175700
2008-11-10	Mon	0	1	0	0	0	0	0	5	0	0	0	2217	298	102	175700
2008-11-11	Tue	0	0	0	0	0	1	0	6	5	0	1750	2223	303	102	177450
2008-11-12	Wed	0	0	0	0	0	0	1	8	0	0	0	2231	303	102	177450
2008-11-13	Thu	0	0	0	0	1	0	0	6	0	0	0	2237	303	102	177450
2008-11-14	Fri	1	0	0	0	0	0	0	10	13	0	4550	2247	316	102	182000
2008-11-15	Sat	0	0	1	0	0	0	0	3	0	0	0	2250	316	102	182000
2008-11-16	Sun	0	0	0	1	0	0	0	7	0	0	0	2257	316	102	182000
2008-11-17	Mon	0	1	0	0	0	0	0	6	1	0	350	2263	317	102	182350
2008-11-18	Tue	0	0	0	0	0	1	0	11	0	0	0	2274	317	102	182350
2008-11-19	Wed	0	0	0	0	0	0	1	7	2	0	700	2281	319	102	183050
2008-11-20	Thu	0	0	0	0	1	0	0	6	2	0	700	2287	321	102	183750
2008-11-21	Fri	1	0	0	0	0	0	0	8	3	0	1050	2295	324	102	184800
2008-11-22	Sat	0	0	1	0	0	0	0	3	0	0	0	2298	324	102	184800
2008-11-23	Sun	0	0	0	1	0	0	0	3	0	0	0	2301	324	102	184800
2008-11-24	Mon	0	1	0	0	0	0	0	6	3	0	1050	2307	327	102	185850
2008-11-25	Tue	0	0	0	0	0	1	0	7	0	0	0	2314	327	102	185850
2008-11-26	Wed	0	0	0	0	0	0	1	18	9	6	7350	2332	336	108	193200
2008-11-27	Thu	0	0	0	0	1	0	0	7	0	0	0	2339	336	108	193200
2008-11-28	Fri	1	0	0	0	0	0	0	5	0	0	0	2344	336	108	193200
2008-11-29	Sat	0	0	1	0	0	0	0	7	0	0	0	2351	336	108	193200
2008-11-30	Sun	0	0	0	1	0	0	0	8	0	0	0	2359	336	108	193200
2008-12-01	Mon	0	1	0	0	0	0	0	10	1	0	350	2369	337	108	193550
2008-12-02	Tue	0	0	0	0	0	1	0	16	0	0	0	2385	337	108	193550
2008-12-03	Wed	0	0	0	0	0	0	1	8	0	0	0	2393	337	108	193550
2008-12-04	Thu	0	0	0	0	1	0	0	9	0	0	0	2402	337	108	193550
2008-12-05	Fri	1	0	0	0	0	0	0	3	2	0	700	2405	339	108	194250
2008-12-06	Sat	0	0	1	0	0	0	0	7	0	0	0	2412	339	108	194250
2008-12-07	Sun	0	0	0	1	0	0	0	3	0	0	0	2415	339	108	194250
2008-12-08	Mon	0	1	0	0	0	0	0	7	3	0	1050	2422	342	108	195300
2008-12-09	Tue	0	0	0	0	0	1	0	13	4	0	1400	2435	346	108	196700
2008-12-10	Wed	0	0	0	0	0	0	1	14	0	4	2800	2449	346	112	199500
2008-12-11	Thu	0	0	0	0	1	0	0	4	0	0	0	2453	346	112	199500
2008-12-12	Fri	1	0	0	0	0	0	0	9	3	0	1050	2462	349	112	200550
2008-12-13	Sat	0	0	1	0	0	0	0	5	0	0	0	2467	349	112	200550
2008-12-14	Sun	0	0	0	1	0	0	0	8	0	0	0	2475	349	112	200550
2008-12-15	Mon	0	1	0	0	0	0	0	8	2	0	700	2483	351	112	201250
2008-12-16	Tue	0	0	0	0	0	1	0	11	2	0	700	2494	353	112	201950
2008-12-17	Wed	0	0	0	0	0	0	1	7	0	0	0	2501	353	112	201950
2008-12-18	Thu	0	0	0	0	1	0	0	4	0	0	0	2505	353	112	201950
2008-12-19	Fri	1	0	0	0	0	0	0	5	0	0	0	2510	353	112	201950
2008-12-20	Sat	0	0	1	0	0	0	0	0	0	0	0	2510	353	112	201950
2008-12-21	Sun	0	0	0	1	0	0	0	4	0	0	0	2514	353	112	201950
2008-12-22	Mon	0	1	0	0	0	0	0	8	2	0	700	2522	355	112	202650
2008-12-23	Tue	0	0	0	0	0	1	0	5	10	0	3500	2527	365	112	206150
2008-12-24	Wed	0	0	0	0	0	0	1	0	10	0	3500	2527	375	112	209650
2008-12-25	Thu	0	0	0	0	1	0	0	3	0	0	0	2530	375	112	209650
2008-12-26	Fri	1	0	0	0	0	0	0	12	0	0	0	2542	375	112	209650
2008-12-27	Sat	0	0	1	0	0	0	0	5	2	0	700	2547	377	112	210350
2008-12-28	Sun	0	0	0	1	0	0	0	2	0	0	0	2549	377	112	210350
2008-12-29	Mon	0	1	0	0	0	0	0	7	4	0	1400	2556	381	112	211750
2008-12-30	Tue	0	0	0	0	0	1	0	8	1	0	350	2564	382	112	212100
2008-12-31	Wed	0	0	0	0	0	0	1	2	0	0	0	2566	382	112	212100
2009-01-01	Thu	0	0	0	0	1	0	0	5	0	0	0	2571	382	112	212100
2009-01-02	Fri	1	0	0	0	0	0	0	5	2	0	700	2576	384	112	212800
2009-01-03	Sat	0	0	1	0	0	0	0	4	1	0	350	2580	385	112	213150
2009-01-04	Sun	0	0	0	1	0	0	0	2	9	0	3150	2582	394	112	216300
2009-01-05	Mon	0	1	0	0	0	0	0	4	0	0	0	2586	394	112	216300
2009-01-06	Tue	0	0	0	0	0	1	0	5	0	0	0	2591	394	112	216300
2009-01-07	Wed	0	0	0	0	0	0	1	5	5	0	1750	2596	399	112	218050
2009-01-08	Thu	0	0	0	0	1	0	0	7	0	0	0	2603	399	112	218050
2009-01-09	Fri	1	0	0	0	0	0	0	11	0	0	0	2614	399	112	218050
2009-01-10	Sat	0	0	1	0	0	0	0	5	0	0	0	2619	399	112	218050
2009-01-11	Sun	0	0	0	1	0	0	0	0	0	0	0	2619	399	112	218050
2009-01-12	Mon	0	1	0	0	0	0	0	5	1	0	350	2624	400	112	218400
2009-01-13	Tue	0	0	0	0	0	1	0	4	2	0	700	2628	402	112	219100
2009-01-14	Wed	0	0	0	0	0	0	1	15	5	2	3150	2643	407	114	222250
2009-01-15	Thu	0	0	0	0	1	0	0	8	2	2	2100	2651	409	116	224350
2009-01-16	Fri	1	0	0	0	0	0	0	10	0	0	0	2661	409	116	224350
2009-01-17	Sat	0	0	1	0	0	0	0	6	0	0	0	2667	409	116	224350
2009-01-18	Sun	0	0	0	1	0	0	0	3	0	0	0	2670	409	116	224350
2009-01-19	Mon	0	1	0	0	0	0	0	11	0	0	0	2681	409	116	224350
2009-01-20	Tue	0	0	0	0	0	1	0	10	0	0	0	2691	409	116	224350
2009-01-21	Wed	0	0	0	0	0	0	1	11	1	4	3150	2702	410	120	227500
2009-01-22	Thu	0	0	0	0	1	0	0	7	2	0	700	2709	412	120	228200
2009-01-23	Fri	1	0	0	0	0	0	0	8	1	0	350	2717	413	120	228550
2009-01-24	Sat	0	0	1	0	0	0	0	2	0	0	0	2719	413	120	228550
2009-01-25	Sun	0	0	0	1	0	0	0	2	0	0	0	2721	413	120	228550
2009-01-26	Mon	0	1	0	0	0	0	0	10	0	0	0	2731	413	120	228550
2009-01-27	Tue	0	0	0	0	0	1	0	9	1	0	350	2740	414	120	228900
2009-01-28	Wed	0	0	0	0	0	0	1	11	9	0	3150	2751	423	120	232050
2009-01-29	Thu	0	0	0	0	1	0	0	10	0	2	1400	2761	423	122	233450
2009-01-30	Fri	1	0	0	0	0	0	0	11	2	0	700	2772	425	122	234150
2009-01-31	Sat	0	0	1	0	0	0	0	2	0	0	0	2774	425	122	234150
2009-02-01	Sun	0	0	0	1	0	0	0	10	0	0	0	2784	425	122	234150
2009-02-02	Mon	0	1	0	0	0	0	0	5	2	0	700	2789	427	122	234850
2009-02-03	Tue	0	0	0	0	0	1	0	8	0	0	0	2797	427	122	234850
2009-02-04	Wed	0	0	0	0	0	0	1	9	1	0	350	2806	428	122	235200
2009-02-05	Thu	0	0	0	0	1	0	0	4	0	0	0	2810	428	122	235200
2009-02-06	Fri	1	0	0	0	0	0	0	16	0	0	0	2826	428	122	235200
2009-02-07	Sat	0	0	1	0	0	0	0	4	0	0	0	2830	428	122	235200
2009-02-08	Sun	0	0	0	1	0	0	0	8	0	0	0	2838	428	122	235200
2009-02-09	Mon	0	1	0	0	0	0	0	6	1	0	350	2844	429	122	235550
2009-02-10	Tue	0	0	0	0	0	1	0	9	1	0	350	2853	430	122	235900
2009-02-11	Wed	0	0	0	0	0	0	1	12	0	0	0	2865	430	122	235900
2009-02-12	Thu	0	0	0	0	1	0	0	9	0	0	0	2874	430	122	235900
2009-02-13	Fri	1	0	0	0	0	0	0	9	3	0	1050	2883	433	122	236950
2009-02-14	Sat	0	0	1	0	0	0	0	3	0	0	0	2886	433	122	236950
2009-02-15	Sun	0	0	0	1	0	0	0	6	1	0	350	2892	434	122	237300
2009-02-16	Mon	0	1	0	0	0	0	0	7	0	0	0	2899	434	122	237300
2009-02-17	Tue	0	0	0	0	0	1	0	14	1	0	350	2913	435	122	237650
2009-02-18	Wed	0	0	0	0	0	0	1	11	2	0	700	2924	437	122	238350
2009-02-19	Thu	0	0	0	0	1	0	0	4	6	0	2100	2928	443	122	240450
2009-02-20	Fri	1	0	0	0	0	0	0	9	0	0	0	2937	443	122	240450
2009-02-21	Sat	0	0	1	0	0	0	0	0	0	0	0	2937	443	122	240450
2009-02-22	Sun	0	0	0	1	0	0	0	2	0	0	0	2939	443	122	240450
2009-02-23	Mon	0	1	0	0	0	0	0	2	0	0	0	2941	443	122	240450
2009-02-24	Tue	0	0	0	0	0	1	0	5	4	0	1400	2946	447	122	241850
2009-02-25	Wed	0	0	0	0	0	0	1	18	0	6	4200	2964	447	128	246050
2009-02-26	Thu	0	0	0	0	1	0	0	12	3	0	1050	2976	450	128	247100
2009-02-27	Fri	1	0	0	0	0	0	0	6	0	0	0	2982	450	128	247100
2009-02-28	Sat	0	0	1	0	0	0	0	3	3	0	1050	2985	453	128	248150
2009-03-01	Sun	0	0	0	1	0	0	0	4	0	0	0	2989	453	128	248150
2009-03-02	Mon	0	1	0	0	0	0	0	7	0	0	0	2996	453	128	248150
2009-03-03	Tue	0	0	0	0	0	1	0	8	8	0	2800	3004	461	128	250950
2009-03-04	Wed	0	0	0	0	0	0	1	4	7	0	2450	3008	468	128	253400
2009-03-05	Thu	0	0	0	0	1	0	0	8	0	0	0	3016	468	128	253400
2009-03-06	Fri	1	0	0	0	0	0	0	8	0	0	0	3024	468	128	253400
2009-03-07	Sat	0	0	1	0	0	0	0	7	0	0	0	3031	468	128	253400
2009-03-08	Sun	0	0	0	1	0	0	0	3	0	0	0	3034	468	128	253400
2009-03-09	Mon	0	1	0	0	0	0	0	5	0	0	0	3039	468	128	253400
2009-03-10	Tue	0	0	0	0	0	1	0	8	1	0	350	3047	469	128	253750
2009-03-11	Wed	0	0	0	0	0	0	1	7	3	0	1050	3054	472	128	254800
2009-03-12	Thu	0	0	0	0	1	0	0	3	0	0	0	3057	472	128	254800
2009-03-13	Fri	1	0	0	0	0	0	0	8	2	0	700	3065	474	128	255500
2009-03-14	Sat	0	0	1	0	0	0	0	1	0	0	0	3066	474	128	255500
2009-03-15	Sun	0	0	0	1	0	0	0	2	0	0	0	3068	474	128	255500
2009-03-16	Mon	0	1	0	0	0	0	0	5	0	0	0	3073	474	128	255500
2009-03-17	Tue	0	0	0	0	0	1	0	8	0	0	0	3081	474	128	255500
2009-03-18	Wed	0	0	0	0	0	0	1	11	7	0	2450	3092	481	128	257950
2009-03-19	Thu	0	0	0	0	1	0	0	8	0	0	0	3100	481	128	257950
2009-03-20	Fri	1	0	0	0	0	0	0	8	0	0	0	3108	481	128	257950
2009-03-21	Sat	0	0	1	0	0	0	0	2	0	0	0	3110	481	128	257950
2009-03-22	Sun	0	0	0	1	0	0	0	1	0	0	0	3111	481	128	257950
2009-03-23	Mon	0	1	0	0	0	0	0	6	0	0	0	3117	481	128	257950
2009-03-24	Tue	0	0	0	0	0	1	0	6	0	0	0	3123	481	128	257950
2009-03-25	Wed	0	0	0	0	0	0	1	13	12	0	4200	3136	493	128	262150
2009-03-26	Thu	0	0	0	0	1	0	0	7	0	6	4200	3143	493	134	266350
2009-03-27	Fri	1	0	0	0	0	0	0	13	0	3	2100	3156	493	137	268450
2009-03-28	Sat	0	0	1	0	0	0	0	4	0	0	0	3160	493	137	268450
2009-03-29	Sun	0	0	0	1	0	0	0	8	0	0	0	3168	493	137	268450
2009-03-30	Mon	0	1	0	0	0	0	0	9	2	3	2800	3177	495	140	271250
2009-03-31	Tue	0	0	0	0	0	1	0	12	0	7	4900	3189	495	147	276150
2009-04-01	Wed	0	0	0	0	0	0	1	5	0	0	0	3194	495	147	276150
2009-04-02	Thu	0	0	0	0	1	0	0	12	0	0	0	3206	495	147	276150
2009-04-03	Fri	1	0	0	0	0	0	0	8	4	0	1400	3214	499	147	277550
2009-04-04	Sat	0	0	1	0	0	0	0	7	0	0	0	3221	499	147	277550
2009-04-05	Sun	0	0	0	1	0	0	0	7	0	0	0	3228	499	147	277550
2009-04-06	Mon	0	1	0	0	0	0	0	9	3	5	4550	3237	502	152	282100
2009-04-07	Tue	0	0	0	0	0	1	0	16	1	8	5950	3253	503	160	288050
2009-04-08	Wed	0	0	0	0	0	0	1	13	2	0	700	3266	505	160	288750
2009-04-09	Thu	0	0	0	0	1	0	0	15	0	4	2800	3281	505	164	291550
2009-04-10	Fri	1	0	0	0	0	0	0	5	4	0	1400	3286	509	164	292950
2009-04-11	Sat	0	0	1	0	0	0	0	8	0	0	0	3294	509	164	292950
2009-04-12	Sun	0	0	0	1	0	0	0	3	0	0	0	3297	509	164	292950
2009-04-13	Mon	0	1	0	0	0	0	0	8	0	0	0	3305	509	164	292950
2009-04-14	Tue	0	0	0	0	0	1	0	7	2	0	700	3312	511	164	293650
2009-04-15	Wed	0	0	0	0	0	0	1	6	0	0	0	3318	511	164	293650
2009-04-16	Thu	0	0	0	0	1	0	0	10	0	0	0	3328	511	164	293650
2009-04-17	Fri	1	0	0	0	0	0	0	9	0	0	0	3337	511	164	293650
2009-04-18	Sat	0	0	1	0	0	0	0	2	0	0	0	3339	511	164	293650
2009-04-19	Sun	0	0	0	1	0	0	0	7	0	0	0	3346	511	164	293650
2009-04-20	Mon	0	1	0	0	0	0	0	8	0	0	0	3354	511	164	293650
2009-04-21	Tue	0	0	0	0	0	1	0	3	2	0	700	3357	513	164	294350
2009-04-22	Wed	0	0	0	0	0	0	1	6	3	0	1050	3363	516	164	295400
2009-04-23	Thu	0	0	0	0	1	0	0	4	0	0	0	3367	516	164	295400
2009-04-24	Fri	1	0	0	0	0	0	0	9	0	0	0	3376	516	164	295400
2009-04-25	Sat	0	0	1	0	0	0	0	1	0	0	0	3377	516	164	295400
2009-04-26	Sun	0	0	0	1	0	0	0	6	0	0	0	3383	516	164	295400
2009-04-27	Mon	0	1	0	0	0	0	0	4	0	0	0	3387	516	164	295400
2009-04-28	Tue	0	0	0	0	0	1	0	3	0	0	0	3390	516	164	295400
2009-04-29	Wed	0	0	0	0	0	0	1	9	10	0	3500	3399	526	164	298900
2009-04-30	Thu	0	0	0	0	1	0	0	6	0	0	0	3405	526	164	298900
2009-05-01	Fri	1	0	0	0	0	0	0	3	0	0	0	3408	526	164	298900
2009-05-02	Sat	0	0	1	0	0	0	0	2	0	0	0	3410	526	164	298900
2009-05-03	Sun	0	0	0	1	0	0	0	0	0	0	0	3410	526	164	298900
2009-05-04	Mon	0	1	0	0	0	0	0	4	5	0	1750	3414	531	164	300650
2009-05-05	Tue	0	0	0	0	0	1	0	5	3	0	1050	3419	534	164	301700
2009-05-06	Wed	0	0	0	0	0	0	1	9	0	0	0	3428	534	164	301700
2009-05-07	Thu	0	0	0	0	1	0	0	12	4	0	1400	3440	538	164	303100
2009-05-08	Fri	1	0	0	0	0	0	0	9	2	0	700	3449	540	164	303800
2009-05-09	Sat	0	0	1	0	0	0	0	6	0	0	0	3455	540	164	303800
2009-05-10	Sun	0	0	0	1	0	0	0	7	0	0	0	3462	540	164	303800
2009-05-11	Mon	0	1	0	0	0	0	0	17	6	9	8400	3479	546	173	312200
2009-05-12	Tue	0	0	0	0	0	1	0	16	0	2	1400	3495	546	175	313600
2009-05-13	Wed	0	0	0	0	0	0	1	10	0	0	0	3505	546	175	313600
2009-05-14	Thu	0	0	0	0	1	0	0	14	0	0	0	3519	546	175	313600
2009-05-15	Fri	1	0	0	0	0	0	0	12	0	0	0	3531	546	175	313600
2009-05-16	Sat	0	0	1	0	0	0	0	8	1	0	350	3539	547	175	313950
2009-05-17	Sun	0	0	0	1	0	0	0	7	0	0	0	3546	547	175	313950
2009-05-18	Mon	0	1	0	0	0	0	0	12	0	0	0	3558	547	175	313950
2009-05-19	Tue	0	0	0	0	0	1	0	14	0	0	0	3572	547	175	313950
2009-05-20	Wed	0	0	0	0	0	0	1	6	2	0	700	3578	549	175	314650
2009-05-21	Thu	0	0	0	0	1	0	0	5	0	0	0	3583	549	175	314650			15	27
2009-05-22	Fri	1	0	0	0	0	0	0	15	0	0	0	3598	549	175	314650	16.7847	36.0006	12	26
2009-05-23	Sat	0	0	1	0	0	0	0	5	0	0	0	3603	549	175	314650	15.2123	37.1717	11	28							0	0	0	0	0	0
2009-05-24	Sun	0	0	0	1	0	0	0	10	0	0	0	3613	549	175	314650	15.2316	33.9724	13	30	0	0	0	0	0	0	0	0	0	0	0	0
2009-05-25	Mon	0	1	0	0	0	0	0	4	0	0	0	3617	549	175	314650	18.5832	36.3125	16	32	0	0	0	0	0	0	0	0	0	0	0	0
2009-05-26	Tue	0	0	0	0	0	1	0	6	2	0	700	3623	551	175	315350	18.694	32.3444	18	32	0	0	0	0	0	0	0	0	0	0	0	0
2009-05-27	Wed	0	0	0	0	0	0	1	11	1	0	350	3634	552	175	315700	15.5056	25.9585	17	29	0	0	0	0	0	0	0	0	0	0	0	0
2009-05-28	Thu	0	0	0	0	1	0	0	10	0	0	0	3644	552	175	315700	16.8652	25.9269	15	27	0	0	0	0	0	0	0	0	0	0	0	0
2009-05-29	Fri	1	0	0	0	0	0	0	22	3	0	1050	3666	555	175	316750	13.4396	23.8109	12	26	0	2	1400	0	2	1400	0	3	2100	0	3	2100
2009-05-30	Sat	0	0	1	0	0	0	0	6	0	0	0	3672	555	175	316750	10.8349	26.6711	10	28	0	0	0	0	2	1400	0	0	0	0	3	2100
2009-05-31	Sun	0	0	0	1	0	0	0	7	0	0	0	3679	555	175	316750	12.1118	28.8009	13	30	0	0	0	0	2	1400	0	0	0	0	3	2100
2009-06-01	Mon	0	1	0	0	0	0	0	3	0	0	0	3682	555	175	316750	13.8015	30.5055	16	32	0	0	0	0	2	1400	0	0	0	0	3	2100
2009-06-02	Tue	0	0	0	0	0	1	0	10	1	0	350	3692	556	175	317100	16.869	35.239	17	32	0	0	0	0	2	1400	0	0	0	0	3	2100
2009-06-03	Wed	0	0	0	0	0	0	1	12	3	0	1050	3704	559	175	318150	16.1605	33.6564	17	29	0	0	0	0	2	1400	0	0	0	0	3	2100
2009-06-04	Thu	0	0	0	0	1	0	0	10	0	0	0	3714	559	175	318150	20.128	33.5051	15	27	0	0	0	0	2	1400	0	0	0	0	3	2100
2009-06-05	Fri	1	0	0	0	0	0	0	11	2	0	700	3725	561	175	318850	17.4448	34.8339	12	26	0	0	0	0	2	1400	0	0	0	0	3	2100
2009-06-06	Sat	0	0	1	0	0	0	0	7	0	0	0	3732	561	175	318850	12.9531	32.6777	10	27	0	0	0	0	2	1400	0	0	0	0	3	2100
2009-06-07	Sun	0	0	0	1	0	0	0	1	0	0	0	3733	561	175	318850	13.4453	31.1035	12	29	0	0	0	0	2	1400	0	0	0	0	3	2100
2009-06-08	Mon	0	1	0	0	0	0	0	7	0	0	0	3740	561	175	318850	16.5919	32.7939	16	31	0	0	0	0	2	1400	0	0	0	0	3	2100
2009-06-09	Tue	0	0	0	0	0	1	0	5	2	0	700	3745	563	175	319550	16.3076	33.5861	17	31	17	0	5950	17	2	7350	9	0	3150	9	3	5250
2009-06-10	Wed	0	0	0	0	0	0	1	5	1	0	350	3750	564	175	319900	16.8183	32.201	17	29	0	0	0	17	2	7350	0	0	0	9	3	5250
2009-06-11	Thu	0	0	0	0	1	0	0	2	0	0	0	3752	564	175	319900	12.2302	24.1653	15	27	0	0	0	17	2	7350	0	0	0	9	3	5250
2009-06-12	Fri	1	0	0	0	0	0	0	11	1	0	350	3763	565	175	320250	13.756	27.6844	12	26	0	0	0	17	2	7350	0	0	0	9	3	5250
2009-06-13	Sat	0	0	1	0	0	0	0	5	0	0	0	3768	565	175	320250	10.9577	28.435	11	27	0	0	0	17	2	7350	0	0	0	9	3	5250
2009-06-14	Sun	0	0	0	1	0	0	0	5	0	0	0	3773	565	175	320250	10.8741	27.9231	12	30	2	0	700	19	2	8050	3	0	1050	12	3	6300
2009-06-15	Mon	0	1	0	0	0	0	0	14	0	0	0	3787	565	175	320250	14.417	31.4778	16	31	0	0	0	19	2	8050	0	0	0	12	3	6300
2009-06-16	Tue	0	0	0	0	0	1	0	2	0	0	0	3789	565	175	320250	16.4556	31.5285	17	31	2	0	700	21	2	8750	0	0	0	12	3	6300
2009-06-17	Wed	0	0	0	0	0	0	1	14	1	0	350	3803	566	175	320600	15.5456	28.9393	17	29	0	0	0	21	2	8750	0	0	0	12	3	6300
2009-06-18	Thu	0	0	0	0	1	0	0	4	1	0	350	3807	567	175	320950	17.0788	25.5502	15	27	0	0	0	21	2	8750	0	0	0	12	3	6300
2009-06-19	Fri	1	0	0	0	0	0	0	12	0	0	0	3819	567	175	320950	12.0814	26.5585	13	26	0	0	0	21	2	8750	0	0	0	12	3	6300
2009-06-20	Sat	0	0	1	0	0	0	0	8	0	0	0	3827	567	175	320950	11.4969	30.1613	10	27	0	0	0	21	2	8750	0	0	0	12	3	6300
2009-06-21	Sun	0	0	0	1	0	0	0	4	0	0	0	3831	567	175	320950	13.0734	31.6659	12	29	0	0	0	21	2	8750	0	0	0	12	3	6300
2009-06-22	Mon	0	1	0	0	0	0	0	12	0	0	0	3843	567	175	320950	16.5008	32.7936	16	31	0	0	0	21	2	8750	0	0	0	12	3	6300
2009-06-23	Tue	0	0	0	0	0	1	0	8	0	0	0	3851	567	175	320950	18.2809	32.7449	17	32	0	0	0	21	2	8750	0	0	0	12	3	6300
2009-06-24	Wed	0	0	0	0	0	0	1	6	0	0	0	3857	567	175	320950	15.224	26.9796	16	30	0	0	0	21	2	8750	0	0	0	12	3	6300
2009-06-25	Thu	0	0	0	0	1	0	0	5	0	0	0	3862	567	175	320950	17.3135	25.8762	16	27	0	0	0	21	2	8750	0	0	0	12	3	6300
2009-06-26	Fri	1	0	0	0	0	0	0	6	2	0	700	3868	569	175	321650	14.2555	26.5584	14	27	0	0	0	21	2	8750	0	0	0	12	3	6300
2009-06-27	Sat	0	0	1	0	0	0	0	4	2	0	700	3872	571	175	322350	12.2798	28.6138	11	27	2	0	700	23	2	9450	2	0	700	14	3	7000
2009-06-28	Sun	0	0	0	1	0	0	0	1	0	0	0	3873	571	175	322350	12.0289	27.6857	12	29	4	0	1400	27	2	10850	6	0	2100	20	3	9100
2009-06-29	Mon	0	1	0	0	0	0	0	8	6	0	2100	3881	577	175	324450	15.0237	29.1226	16	32	0	0	0	27	2	10850	0	0	0	20	3	9100
2009-06-30	Tue	0	0	0	0	0	1	0	16	0	2	1400	3897	577	177	325850	16.1315	27.7552	17	32	0	0	0	27	2	10850	0	0	0	20	3	9100
2009-07-01	Wed	0	0	0	0	0	0	1	9	0	0	0	3906	577	177	325850	16.5608	24.4262	16	30	0	0	0	27	2	10850	0	0	0	20	3	9100
2009-07-02	Thu	0	0	0	0	1	0	0	3	2	0	700	3909	579	177	326550	17.2772	23.6114	16	27	0	0	0	27	2	10850	0	0	0	20	3	9100
2009-07-03	Fri	1	0	0	0	0	0	0	12	0	0	0	3921	579	177	326550	13.9688	22.624	14	27	0	0	0	27	2	10850	0	0	0	20	3	9100
2009-07-04	Sat	0	0	1	0	0	0	0	3	0	0	0	3924	579	177	326550	9.70032	23.5676	11	28	0	0	0	27	2	10850	0	0	0	20	3	9100
2009-07-05	Sun	0	0	0	1	0	0	0	2	0	0	0	3926	579	177	326550	11.8018	24.4728	13	30	1	0	350	28	2	11200	1	0	350	21	3	9450
2009-07-06	Mon	0	1	0	0	0	0	0	5	0	0	0	3931	579	177	326550	16.8369	28.7441	17	32	4	0	1400	32	2	12600	4	0	1400	25	3	10850
2009-07-07	Tue	0	0	0	0	0	1	0	9	3	0	1050	3940	582	177	327600	17.1853	28.3756	17	32	0	0	0	32	2	12600	5	0	1750	30	3	12600
2009-07-08	Wed	0	0	0	0	0	0	1	11	5	0	1750	3951	587	177	329350	14.2791	23.1348	16	30	0	0	0	32	2	12600	0	0	0	30	3	12600
2009-07-09	Thu	0	0	0	0	1	0	0	7	2	0	700	3958	589	177	330050	15.0185	22.742	16	27	0	0	0	32	2	12600	0	0	0	30	3	12600
2009-07-10	Fri	1	0	0	0	0	0	0	9	0	0	0	3967	589	177	330050	12.153	21.6922	14	27	0	0	0	32	2	12600	0	0	0	30	3	12600
2009-07-11	Sat	0	0	1	0	0	0	0	4	0	0	0	3971	589	177	330050	9.61383	23.8673	10	28	0	0	0	32	2	12600	0	0	0	30	3	12600
2009-07-12	Sun	0	0	0	1	0	0	0	6	0	0	0	3977	589	177	330050	11.7866	25.9011	13	30	0	0	0	32	2	12600	0	0	0	30	3	12600
2009-07-13	Mon	0	1	0	0	0	0	0	5	0	0	0	3982	589	177	330050	16.9022	31.0663	17	32	0	0	0	32	2	12600	0	0	0	30	3	12600
2009-07-14	Tue	0	0	0	0	0	1	0	13	0	0	0	3995	589	177	330050	16.2	27.9592	17	33	0	0	0	32	2	12600	4	0	1400	34	3	14000
2009-07-15	Wed	0	0	0	0	0	0	1	4	0	0	0	3999	589	177	330050	18.7894	30.9622	17	30	0	0	0	32	2	12600	0	0	0	34	3	14000
2009-07-16	Thu	0	0	0	0	1	0	0	9	0	0	0	4008	589	177	330050	15.7141	28.1219	17	27	0	0	0	32	2	12600	0	0	0	34	3	14000
2009-07-17	Fri	1	0	0	0	0	0	0	7	2	0	700	4015	591	177	330750	13.8844	29.6116	14	27	0	0	0	32	2	12600	0	0	0	34	3	14000
2009-07-18	Sat	0	0	1	0	0	0	0	5	0	0	0	4020	591	177	330750	8.97307	28.6372	10	28	0	0	0	32	2	12600	0	0	0	34	3	14000
2009-07-19	Sun	0	0	0	1	0	0	0	4	0	0	0	4024	591	177	330750	11.6984	31.0873	12	31	3	0	1050	35	2	13650	2	0	700	36	3	14700
2009-07-20	Mon	0	1	0	0	0	0	0	7	0	0	0	4031	591	177	330750	15.9591	32.227	17	33	0	0	0	35	2	13650	0	0	0	36	3	14700
2009-07-21	Tue	0	0	0	0	0	1	0	12	3	0	1050	4043	594	177	331800	17.0508	34.9628	18	34	5	0	1750	40	2	15400	4	0	1400	40	3	16100
2009-07-22	Wed	0	0	0	0	0	0	1	10	0	0	0	4053	594	177	331800	16.0473	31.9784	17	31	0	0	0	40	2	15400	0	0	0	40	3	16100
2009-07-23	Thu	0	0	0	0	1	0	0	10	0	0	0	4063	594	177	331800	17.2512	30.71	17	28	0	0	0	40	2	15400	0	0	0	40	3	16100
2009-07-24	Fri	1	0	0	0	0	0	0	7	2	0	700	4070	596	177	332500	16.1013	29.9166	14	27	0	0	0	40	2	15400	0	0	0	40	3	16100
2009-07-25	Sat	0	0	1	0	0	0	0	10	0	0	0	4080	596	177	332500	9.42007	28.0433	10	28	0	0	0	40	2	15400	0	0	0	40	3	16100
2009-07-26	Sun	0	0	0	1	0	0	0	1	0	0	0	4081	596	177	332500	11.2683	28.4523	13	31	0	0	0	40	2	15400	0	0	0	40	3	16100
2009-07-27	Mon	0	1	0	0	0	0	0	3	0	0	0	4084	596	177	332500	14.4814	28.6756	17	33	0	0	0	40	2	15400	0	0	0	40	3	16100
2009-07-28	Tue	0	0	0	0	0	1	0	4	0	0	0	4088	596	177	332500	14.6652	30.6867	18	34	18	0	6300	58	2	21700	16	0	5600	56	3	21700
2009-07-29	Wed	0	0	0	0	0	0	1	6	15	0	5250	4094	611	177	337750	13.6543	29.0643	17	31	0	0	0	58	2	21700	0	0	0	56	3	21700
2009-07-30	Thu	0	0	0	0	1	0	0	8	0	0	0	4102	611	177	337750	13.7925	24.6951	17	28	0	0	0	58	2	21700	0	0	0	56	3	21700
2009-07-31	Fri	1	0	0	0	0	0	0	7	0	0	0	4109	611	177	337750	12.0555	24.4154	14	27	0	0	0	58	2	21700	0	0	0	56	3	21700
2009-08-01	Sat	0	0	1	0	0	0	0	1	0	0	0	4110	611	177	337750	7.7815	22.7282	10	28	0	0	0	58	2	21700	0	0	0	56	3	21700
2009-08-02	Sun	0	0	0	1	0	0	0	2	0	0	0	4112	611	177	337750	9.09407	25.2473	12	30	3	0	1050	61	2	22750	7	0	2450	63	3	24150
2009-08-03	Mon	0	1	0	0	0	0	0	7	0	0	0	4119	611	177	337750	13.2109	28.6888	17	33	0	0	0	61	2	22750	0	0	0	63	3	24150
2009-08-04	Tue	0	0	0	0	0	1	0	4	0	0	0	4123	611	177	337750	13.769	29.8208	18	33	13	0	4550	74	2	27300	13	0	4550	76	3	28700
2009-08-05	Wed	0	0	0	0	0	0	1	3	0	0	0	4126	611	177	337750	15.0699	28.6477	17	30	0	0	0	74	2	27300	0	0	0	76	3	28700
2009-08-06	Thu	0	0	0	0	1	0	0	8	8	0	2800	4134	619	177	340550	13.0705	25.3442	16	27	0	0	0	74	2	27300	0	0	0	76	3	28700
2009-08-07	Fri	1	0	0	0	0	0	0	10	0	0	0	4144	619	177	340550	14.0581	27.5777	14	26	0	0	0	74	2	27300	0	0	0	76	3	28700
2009-08-08	Sat	0	0	1	0	0	0	0	2	0	0	0	4146	619	177	340550	8.54246	23.9529	10	27	0	0	0	74	2	27300	0	0	0	76	3	28700
2009-08-09	Sun	0	0	0	1	0	0	0	7	0	0	0	4153	619	177	340550	9.79464	26.3758	12	30	0	0	0	74	2	27300	1	0	350	77	3	29050
2009-08-10	Mon	0	1	0	0	0	0	0	7	0	2	1400	4160	619	179	341950	14.716	31.7188	17	33	0	0	0	74	2	27300	0	0	0	77	3	29050
2009-08-11	Tue	0	0	0	0	0	1	0	8	0	0	0	4168	619	179	341950	14.243	30.3156	18	33	7	0	2450	81	2	29750	5	0	1750	82	3	30800
2009-08-12	Wed	0	0	0	0	0	0	1	13	1	4	3150	4181	620	183	345100	14.6329	30.6735	16	30	0	1	700	81	3	30450	0	0	0	82	3	30800
2009-08-13	Thu	0	0	0	0	1	0	0	7	0	0	0	4188	620	183	345100	15.6096	26.8457	16	27	0	0	0	81	3	30450	0	0	0	82	3	30800
2009-08-14	Fri	1	0	0	0	0	0	0	7	2	0	700	4195	622	183	345800	12.371	25.6795	13	26	0	0	0	81	3	30450	0	0	0	82	3	30800
2009-08-15	Sat	0	0	1	0	0	0	0	5	0	0	0	4200	622	183	345800	8.64247	24.6007	10	27	0	0	0	81	3	30450	0	0	0	82	3	30800
2009-08-16	Sun	0	0	0	1	0	0	0	4	0	0	0	4204	622	183	345800	11.0808	28.1934	12	30	0	0	0	81	3	30450	0	0	0	82	3	30800
2009-08-17	Mon	0	1	0	0	0	0	0	11	4	0	1400	4215	626	183	347200	16.05	31.2269	16	33	0	0	0	81	3	30450	0	0	0	82	3	30800
2009-08-18	Tue	0	0	0	0	0	1	0	9	0	0	0	4224	626	183	347200	16.599	31.4555	17	33	3	0	1050	84	3	31500	4	0	1400	86	3	32200
2009-08-19	Wed	0	0	0	0	0	0	1	5	0	0	0	4229	626	183	347200	16.1105	26.6702	17	30	0	0	0	84	3	31500	0	0	0	86	3	32200
2009-08-20	Thu	0	0	0	0	1	0	0	5	0	0	0	4234	626	183	347200	13.4409	22.4819	16	27	0	0	0	84	3	31500	0	0	0	86	3	32200
2009-08-21	Fri	1	0	0	0	0	0	0	4	0	0	0	4238	626	183	347200	13.3405	22.8227	13	26	0	0	0	84	3	31500	0	0	0	86	3	32200
2009-08-22	Sat	0	0	1	0	0	0	0	3	0	0	0	4241	626	183	347200	7.85155	23.9806	10	27	1	0	350	85	3	31850	1	0	350	87	3	32550
2009-08-23	Sun	0	0	0	1	0	0	0	1	0	0	0	4242	626	183	347200	8.9436	23.3234	12	30	10	0	3500	95	3	35350	12	0	4200	99	3	36750
2009-08-24	Mon	0	1	0	0	0	0	0	3	1	0	350	4245	627	183	347550	14.9424	27.5495	16	33	0	0	0	95	3	35350	1	0	350	100	3	37100
2009-08-25	Tue	0	0	0	0	0	1	0	7	0	0	0	4252	627	183	347550	13.3097	24.7119	17	33	7	0	2450	102	3	37800	8	0	2800	108	3	39900
2009-08-26	Wed	0	0	0	0	0	0	1	11	0	0	0	4263	627	183	347550	12.9817	20.5762	17	30	0	0	0	102	3	37800	0	0	0	108	3	39900
2009-08-27	Thu	0	0	0	0	1	0	0	7	0	0	0	4270	627	183	347550	11.3886	19.1682	16	27	0	0	0	102	3	37800	0	0	0	108	3	39900
2009-08-28	Fri	1	0	0	0	0	0	0	6	0	0	0	4276	627	183	347550	12.6218	21.3321	13	26	0	0	0	102	3	37800	0	0	0	108	3	39900
2009-08-29	Sat	0	0	1	0	0	0	0	6	0	0	0	4282	627	183	347550	6.81582	20.7984	10	27	0	0	0	102	3	37800	0	0	0	108	3	39900
2009-08-30	Sun	0	0	0	1	0	0	0	7	0	0	0	4289	627	183	347550	12.2378	28.9984	12	30	0	0	0	102	3	37800	0	0	0	108	3	39900
2009-08-31	Mon	0	1	0	0	0	0	0	8	0	0	0	4297	627	183	347550	15.4455	30.8582	16	32	0	0	0	102	3	37800	0	0	0	108	3	39900
2009-09-01	Tue	0	0	0	0	0	1	0	9	1	0	350	4306	628	183	347900	15.6718	31.0223	17	33	0	0	0	102	3	37800	4	0	1400	112	3	41300
2009-09-02	Wed	0	0	0	0	0	0	1	6	0	0	0	4312	628	183	347900	14.9892	26.411	17	30	0	0	0	102	3	37800	0	0	0	112	3	41300
2009-09-03	Thu	0	0	0	0	1	0	0	2	0	0	0	4314	628	183	347900	14.0759	21.9674	16	27	0	0	0	102	3	37800	0	0	0	112	3	41300
2009-09-04	Fri	1	0	0	0	0	0	0	9	1	0	350	4323	629	183	348250	11.1315	23.5364	13	26	0	0	0	102	3	37800	0	0	0	112	3	41300
2009-09-05	Sat	0	0	1	0	0	0	0	7	0	0	0	4330	629	183	348250	7.42445	24.2845	10	27	0	0	0	102	3	37800	0	0	0	112	3	41300
2009-09-06	Sun	0	0	0	1	0	0	0	3	0	0	0	4333	629	183	348250	10.4885	28.6569	12	30	1	0	350	103	3	38150	4	0	1400	116	3	42700
2009-09-07	Mon	0	1	0	0	0	0	0	8	0	0	0	4341	629	183	348250	13.7663	31.7348	16	33	0	0	0	103	3	38150	0	0	0	116	3	42700
2009-09-08	Tue	0	0	0	0	0	1	0	7	0	0	0	4348	629	183	348250	13.4458	27.9168	17	33	2	0	700	105	3	38850	2	0	700	118	3	43400
2009-09-09	Wed	0	0	0	0	0	0	1	4	0	0	0	4352	629	183	348250	13.439	25.4376	17	30	0	0	0	105	3	38850	0	0	0	118	3	43400
2009-09-10	Thu	0	0	0	0	1	0	0	7	0	0	0	4359	629	183	348250	14.4324	21.8698	15	25	0	0	0	105	3	38850	0	0	0	118	3	43400
2009-09-11	Fri	1	0	0	0	0	0	0	12	0	0	0	4371	629	183	348250	11.6828	23.8287	13	25	0	0	0	105	3	38850	0	0	0	118	3	43400
2009-09-12	Sat	0	0	1	0	0	0	0	2	0	0	0	4373	629	183	348250	8.68378	21.4404	9	26	0	0	0	105	3	38850	0	0	0	118	3	43400
2009-09-13	Sun	0	0	0	1	0	0	0	8	0	0	0	4381	629	183	348250	10.6013	25.0652	12	29	0	0	0	105	3	38850	0	0	0	118	3	43400
2009-09-14	Mon	0	1	0	0	0	0	0	6	1	0	350	4387	630	183	348600	14.3369	27.1121	16	32	0	0	0	105	3	38850	0	0	0	118	3	43400
2009-09-15	Tue	0	0	0	0	0	1	0	3	0	0	0	4390	630	183	348600	12.395	23.8918	17	32	6	0	2100	111	3	40950	8	0	2800	126	3	46200
2009-09-16	Wed	0	0	0	0	0	0	1	7	3	0	1050	4397	633	183	349650	12.2732	22.9616	16	29	0	0	0	111	3	40950	0	0	0	126	3	46200
2009-09-17	Thu	0	0	0	0	1	0	0	5	2	0	700	4402	635	183	350350	11.9712	19.7087	15	25	0	0	0	111	3	40950	0	0	0	126	3	46200
2009-09-18	Fri	1	0	0	0	0	0	0	12	0	0	0	4414	635	183	350350	11.3329	19.2265	13	25	0	0	0	111	3	40950	0	0	0	126	3	46200
2009-09-19	Sat	0	0	1	0	0	0	0	7	0	0	0	4421	635	183	350350	8.08959	23.1745	9	26	0	0	0	111	3	40950	0	0	0	126	3	46200
2009-09-20	Sun	0	0	0	1	0	0	0	6	0	0	0	4427	635	183	350350	10.8565	27.1312	12	29	0	0	0	111	3	40950	0	0	0	126	3	46200
2009-09-21	Mon	0	1	0	0	0	0	0	8	1	0	350	4435	636	183	350700	13.438	29.4513	16	32	0	1	700	111	4	41650	0	0	0	126	3	46200
2009-09-22	Tue	0	0	0	0	0	1	0	8	0	0	0	4443	636	183	350700	15.8688	28.1953	17	32	0	0	0	111	4	41650	0	0	0	126	3	46200
2009-09-23	Wed	0	0	0	0	0	0	1	7	0	0	0	4450	636	183	350700	14.6206	25.6022	16	29	0	0	0	111	4	41650	0	0	0	126	3	46200
2009-09-24	Thu	0	0	0	0	1	0	0	5	1	0	350	4455	637	183	351050	15.2547	25.4446	15	26	0	0	0	111	4	41650	0	0	0	126	3	46200
2009-09-25	Fri	1	0	0	0	0	0	0	10	0	0	0	4465	637	183	351050	12.6043	22.7498	13	25	0	0	0	111	4	41650	0	0	0	126	3	46200
2009-09-26	Sat	0	0	1	0	0	0	0	7	0	0	0	4472	637	183	351050	10.1502	27.2795	9	26	0	0	0	111	4	41650	0	0	0	126	3	46200
2009-09-27	Sun	0	0	0	1	0	0	0	4	0	0	0	4476	637	183	351050	11.8199	30.8816	12	29	0	0	0	111	4	41650	0	0	0	126	3	46200
2009-09-28	Mon	0	1	0	0	0	0	0	3	0	0	0	4479	637	183	351050	15.4681	32.0425	16	32	0	0	0	111	4	41650	0	0	0	126	3	46200
2009-09-29	Tue	0	0	0	0	0	1	0	2	2	0	700	4481	639	183	351750	14.6847	30.7613	17	32	10	0	3500	121	4	45150	13	0	4550	139	3	50750
2009-09-30	Wed	0	0	0	0	0	0	1	9	4	0	1400	4490	643	183	353150	14.6513	27.5088	16	29	0	0	0	121	4	45150	0	0	0	139	3	50750
2009-10-01	Thu	0	0	0	0	1	0	0	7	0	0	0	4497	643	183	353150	16.4423	26.3299	15	26	0	0	0	121	4	45150	0	0	0	139	3	50750
2009-10-02	Fri	1	0	0	0	0	0	0	7	0	0	0	4504	643	183	353150	16.5133	25.4533	13	25	0	0	0	121	4	45150	0	0	0	139	3	50750
2009-10-03	Sat	0	0	1	0	0	0	0	6	0	4	2800	4510	643	187	355950	7.82925	21.0866	10	26	0	0	0	121	4	45150	0	0	0	139	3	50750
2009-10-04	Sun	0	0	0	1	0	0	0	3	0	0	0	4513	643	187	355950	10.2233	26.3479	12	29	0	0	0	121	4	45150	0	0	0	139	3	50750
2009-10-05	Mon	0	1	0	0	0	0	0	6	2	0	700	4519	645	187	356650	14.2049	30.3652	16	32	0	0	0	121	4	45150	0	0	0	139	3	50750
2009-10-06	Tue	0	0	0	0	0	1	0	11	0	0	0	4530	645	187	356650	13.6448	28.2386	17	32	5	0	1750	126	4	46900	6	0	2100	145	3	52850
2009-10-07	Wed	0	0	0	0	0	0	1	9	0	0	0	4539	645	187	356650	14.8345	27.2916	16	29	0	0	0	126	4	46900	0	0	0	145	3	52850
2009-10-08	Thu	0	0	0	0	1	0	0	10	0	0	0	4549	645	187	356650	13.9653	20.3443	16	26	0	0	0	126	4	46900	0	0	0	145	3	52850
2009-10-09	Fri	1	0	0	0	0	0	0	13	0	16	11200	4562	645	203	367850	12.8753	26.2235	13	25	0	0	0	126	4	46900	0	0	0	145	3	52850
2009-10-10	Sat	0	0	1	0	0	0	0	4	0	0	0	4566	645	203	367850	10.146	25.731	10	26	0	0	0	126	4	46900	0	0	0	145	3	52850
2009-10-11	Sun	0	0	0	1	0	0	0	3	0	0	0	4569	645	203	367850	13.5449	31.0903	12	29	0	0	0	126	4	46900	0	0	0	145	3	52850
2009-10-12	Mon	0	1	0	0	0	0	0	4	0	0	0	4573	645	203	367850	17.9947	34.1412	16	32	0	0	0	126	4	46900	0	0	0	145	3	52850
2009-10-13	Tue	0	0	0	0	0	1	0	7	1	0	350	4580	646	203	368200	16.9315	29.3354	17	32	8	0	2800	134	4	49700	8	0	2800	153	3	55650
2009-10-14	Wed	0	0	0	0	0	0	1	3	2	0	700	4583	648	203	368900	16.6828	27.3351	16	29	0	0	0	134	4	49700	0	0	0	153	3	55650
2009-10-15	Thu	0	0	0	0	1	0	0	11	0	0	0	4594	648	203	368900	15.0144	25.509	16	26	0	0	0	134	4	49700	0	0	0	153	3	55650
2009-10-16	Fri	1	0	0	0	0	0	0	5	1	0	350	4599	649	203	369250	13.5716	24.7379	13	25	0	0	0	134	4	49700	0	0	0	153	3	55650
2009-10-17	Sat	0	0	1	0	0	0	0	2	0	0	0	4601	649	203	369250	7.86001	22.4313	10	26	0	0	0	134	4	49700	0	0	0	153	3	55650
2009-10-18	Sun	0	0	0	1	0	0	0	6	0	0	0	4607	649	203	369250	10.8264	27.6146	12	29	3	0	1050	137	4	50750	3	0	1050	156	3	56700
2009-10-19	Mon	0	1	0	0	0	0	0	4	1	0	350	4611	650	203	369600	14.4587	30.789	16	32	0	0	0	137	4	50750	0	0	0	156	3	56700
2009-10-20	Tue	0	0	0	0	0	1	0	7	6	0	2100	4618	656	203	371700	15.1397	30.5091	17	32	11	0	3850	148	4	54600	12	0	4200	168	3	60900
2009-10-21	Wed	0	0	0	0	0	0	1	10	5	0	1750	4628	661	203	373450	13.8823	28.0039	16	29	0	0	0	148	4	54600	0	0	0	168	3	60900
2009-10-22	Thu	0	0	0	0	1	0	0	10	0	0	0	4638	661	203	373450	16.2862	28.3222	16	26	0	0	0	148	4	54600	0	0	0	168	3	60900
2009-10-23	Fri	1	0	0	0	0	0	0	15	0	7	4900	4653	661	210	378350	12.4654	25.728	13	25	0	0	0	148	4	54600	0	0	0	168	3	60900
2009-10-24	Sat	0	0	1	0	0	0	0	0	0	0	0	4653	661	210	378350	10.4936	29.3354	10	26	0	0	0	148	4	54600	0	0	0	168	3	60900
2009-10-25	Sun	0	0	0	1	0	0	0	5	0	0	0	4658	661	210	378350	12.9699	32.8709	12	29	0	0	0	148	4	54600	0	0	0	168	3	60900
2009-10-26	Mon	0	1	0	0	0	0	0	8	0	0	0	4666	661	210	378350	17.1067	37.0243	16	32	0	0	0	148	4	54600	0	0	0	168	3	60900
2009-10-27	Tue	0	0	0	0	0	1	0	8	0	0	0	4674	661	210	378350	19.8485	35.9056	17	32	3	0	1050	151	4	55650	3	0	1050	171	3	61950
2009-10-28	Wed	0	0	0	0	0	0	1	7	0	0	0	4681	661	210	378350	16.9841	32.0097	16	30	0	0	0	151	4	55650	0	0	0	171	3	61950
2009-10-29	Thu	0	0	0	0	1	0	0	8	0	0	0	4689	661	210	378350	15.6721	26.045	16	26	0	0	0	151	4	55650	0	0	0	171	3	61950
2009-10-30	Fri	1	0	0	0	0	0	0	11	1	6	4550	4700	662	216	382900	14.9212	27.7429	13	25	0	0	0	151	4	55650	0	0	0	171	3	61950
2009-10-31	Sat	0	0	1	0	0	0	0	3	1	0	350	4703	663	216	383250	9.27183	26.177	10	26	0	0	0	151	4	55650	0	0	0	171	3	61950
2009-11-01	Sun	0	0	0	1	0	0	0	9	0	0	0	4712	663	216	383250	12.4505	30.5315	12	29	0	0	0	151	4	55650	0	0	0	171	3	61950
2009-11-02	Mon	0	1	0	0	0	0	0	12	10	9	9800	4724	673	225	393050	17.1707	35.6045	16	32	0	0	0	151	4	55650	0	0	0	171	3	61950
2009-11-03	Tue	0	0	0	0	0	1	0	9	0	0	0	4733	673	225	393050	16.4003	33.8834	17	33	0	0	0	151	4	55650	0	0	0	171	3	61950
2009-11-04	Wed	0	0	0	0	0	0	1	7	3	0	1050	4740	676	225	394100	15.7138	32.0404	16	30	0	0	0	151	4	55650	0	0	0	171	3	61950
2009-11-05	Thu	0	0	0	0	1	0	0	7	0	0	0	4747	676	225	394100	15.6683	25.7565	17	27	0	0	0	151	4	55650	0	0	0	171	3	61950
2009-11-06	Fri	1	0	0	0	0	0	0	6	0	0	0	4753	676	225	394100	14.7206	28.7788	14	26	0	0	0	151	4	55650	0	0	0	171	3	61950
2009-11-07	Sat	0	0	1	0	0	0	0	9	0	0	0	4762	676	225	394100	11.7434	28.9036	10	27	0	0	0	151	4	55650	0	0	0	171	3	61950
2009-11-08	Sun	0	0	0	1	0	0	0	5	0	0	0	4767	676	225	394100	13.7323	31.6684	13	30	0	0	0	151	4	55650	0	0	0	171	3	61950
2009-11-09	Mon	0	1	0	0	0	0	0	9	0	0	0	4776	676	225	394100	16.1468	33.0405	17	33	0	0	0	151	4	55650	0	0	0	171	3	61950
2009-11-10	Tue	0	0	0	0	0	1	0	7	0	0	0	4783	676	225	394100	17.8862	32.6783	17	33	6	0	2100	157	4	57750	4	0	1400	175	3	63350
2009-11-11	Wed	0	0	0	0	0	0	1	9	0	0	0	4792	676	225	394100	17.2415	31.2499	16	30	0	0	0	157	4	57750	0	0	0	175	3	63350
2009-11-12	Thu	0	0	0	0	1	0	0	10	0	0	0	4802	676	225	394100	17.7602	29.5739	17	27	0	0	0	157	4	57750	0	0	0	175	3	63350
2009-11-13	Fri	1	0	0	0	0	0	0	19	2	8	6300	4821	678	233	400400	14.7482	28.5039	14	27	0	0	0	157	4	57750	0	0	0	175	3	63350
2009-11-14	Sat	0	0	1	0	0	0	0	2	0	0	0	4823	678	233	400400	12.637	28.7123	10	28	0	0	0	157	4	57750	0	0	0	175	3	63350
2009-11-15	Sun	0	0	0	1	0	0	0	6	0	0	0	4829	678	233	400400	13.3818	31.4017	13	30	0	0	0	157	4	57750	0	0	0	175	3	63350
2009-11-16	Mon	0	1	0	0	0	0	0	5	0	0	0	4834	678	233	400400	19.7059	38.2369	17	33	0	0	0	157	4	57750	0	0	0	175	3	63350
2009-11-17	Tue	0	0	0	0	0	1	0	11	1	0	350	4845	679	233	400750	17.7047	36.2232	17	33	0	0	0	157	4	57750	0	0	0	175	3	63350
2009-11-18	Wed	0	0	0	0	0	0	1	7	0	0	0	4852	679	233	400750	16.8649	30.1406	16	31	0	0	0	157	4	57750	0	0	0	175	3	63350
2009-11-19	Thu	0	0	0	0	1	0	0	9	1	0	350	4861	680	233	401100	16.2018	25.8174	17	27	0	0	0	157	4	57750	0	0	0	175	3	63350
2009-11-20	Fri	1	0	0	0	0	0	0	12	0	0	0	4873	680	233	401100	13.9905	25.5285	14	26	0	0	0	157	4	57750	0	0	0	175	3	63350
2009-11-21	Sat	0	0	1	0	0	0	0	9	0	0	0	4882	680	233	401100	8.85208	22.6678	10	28	0	0	0	157	4	57750	0	0	0	175	3	63350
2009-11-22	Sun	0	0	0	1	0	0	0	14	0	0	0	4896	680	233	401100	14.2816	33.2039	13	30	0	0	0	157	4	57750	0	0	0	175	3	63350
2009-11-23	Mon	0	1	0	0	0	0	0	9	0	0	0	4905	680	233	401100	18.3631	35.498	17	33	0	5	3500	157	9	61250	0	4	2800	175	7	66150
2009-11-24	Tue	0	0	0	0	0	1	0	11	0	0	0	4916	680	233	401100	19.0104	36.4883	17	33	0	0	0	157	9	61250	0	0	0	175	7	66150
2009-11-25	Wed	0	0	0	0	0	0	1	10	1	0	350	4926	681	233	401450	18.9747	35.7327	16	31	0	0	0	157	9	61250	0	0	0	175	7	66150
2009-11-26	Thu	0	0	0	0	1	0	0	12	1	0	350	4938	682	233	401800	16.5549	29.8974	17	27	0	0	0	157	9	61250	0	0	0	175	7	66150
2009-11-27	Fri	1	0	0	0	0	0	0	9	2	0	700	4947	684	233	402500	18.4688	32.9722	14	26	0	0	0	157	9	61250	0	0	0	175	7	66150
2009-11-28	Sat	0	0	1	0	0	0	0	4	0	0	0	4951	684	233	402500	11.6791	31.3791	10	27	0	0	0	157	9	61250	0	0	0	175	7	66150
2009-11-29	Sun	0	0	0	1	0	0	0	1	0	0	0	4952	684	233	402500	12.8555	32.9317	13	30	0	0	0	157	9	61250	0	0	0	175	7	66150
2009-11-30	Mon	0	1	0	0	0	0	0	8	0	0	0	4960	684	233	402500	16.5632	34.7494	17	33	0	0	0	157	9	61250	0	0	0	175	7	66150
2009-12-01	Tue	0	0	0	0	0	1	0	9	2	0	700	4969	686	233	403200	16.1591	33.9958	17	33	15	0	5250	172	9	66500	9	0	3150	184	7	69300
2009-12-02	Wed	0	0	0	0	0	0	1	14	0	0	0	4983	686	233	403200	15.4924	31.0433	16	31	0	9	6300	172	18	72800	0	1	700	184	8	70000
2009-12-03	Thu	0	0	0	0	1	0	0	6	0	0	0	4989	686	233	403200	15.071	25.3852	17	28	0	0	0	172	18	72800	0	0	0	184	8	70000
2009-12-04	Fri	1	0	0	0	0	0	0	9	1	0	350	4998	687	233	403550	14.7526	27.4231	14	27	0	0	0	172	18	72800	0	0	0	184	8	70000
2009-12-05	Sat	0	0	1	0	0	0	0	3	0	0	0	5001	687	233	403550	11.9865	29.8999	11	28	0	0	0	172	18	72800	0	0	0	184	8	70000
2009-12-06	Sun	0	0	0	1	0	0	0	6	0	0	0	5007	687	233	403550	15.3579	34.2955	13	31	0	0	0	172	18	72800	0	0	0	184	8	70000
2009-12-07	Mon	0	1	0	0	0	0	0	9	2	0	700	5016	689	233	404250	17.6396	34.2719	16	34	0	0	0	172	18	72800	0	0	0	184	8	70000
2009-12-08	Tue	0	0	0	0	0	1	0	3	0	0	0	5019	689	233	404250	19.5189	36.266	18	35	10	0	3500	182	18	76300	11	0	3850	195	8	73850
2009-12-09	Wed	0	0	0	0	0	0	1	10	0	0	0	5029	689	233	404250	18.5922	31.7995	17	32	0	0	0	182	18	76300	0	0	0	195	8	73850
2009-12-10	Thu	0	0	0	0	1	0	0	11	0	0	0	5040	689	233	404250	14.8255	25.091	17	28	0	0	0	182	18	76300	0	0	0	195	8	73850
2009-12-11	Fri	1	0	0	0	0	0	0	7	0	0	0	5047	689	233	404250	14.1838	27.1373	14	27	0	0	0	182	18	76300	0	0	0	195	8	73850
2009-12-12	Sat	0	0	1	0	0	0	0	7	1	0	350	5054	690	233	404600	12.9725	31.9533	11	28	0	0	0	182	18	76300	0	0	0	195	8	73850
2009-12-13	Sun	0	0	0	1	0	0	0	5	0	0	0	5059	690	233	404600	13.1131	32.3795	13	31	0	0	0	182	18	76300	0	0	0	195	8	73850
2009-12-14	Mon	0	1	0	0	0	0	0	12	0	8	5600	5071	690	241	410200	17.3089	34.7687	16	34	0	0	0	182	18	76300	0	0	0	195	8	73850
2009-12-15	Tue	0	0	0	0	0	1	0	17	0	5	3500	5088	690	246	413700	17.9124	35.9783	18	35	0	0	0	182	18	76300	0	0	0	195	8	73850
2009-12-16	Wed	0	0	0	0	0	0	1	10	0	0	0	5098	690	246	413700	18.866	34.6729	17	32	0	0	0	182	18	76300	0	0	0	195	8	73850
2009-12-17	Thu	0	0	0	0	1	0	0	13	0	0	0	5111	690	246	413700	19.0147	31.1559	17	28	0	0	0	182	18	76300	0	0	0	195	8	73850
2009-12-18	Fri	1	0	0	0	0	0	0	5	0	0	0	5116	690	246	413700	18.4718	34.105	14	27	0	0	0	182	18	76300	0	0	0	195	8	73850
2009-12-19	Sat	0	0	1	0	0	0	0	4	0	0	0	5120	690	246	413700	10.8552	29.9435	11	28	0	0	0	182	18	76300	0	0	0	195	8	73850
2009-12-20	Sun	0	0	0	1	0	0	0	4	0	0	0	5124	690	246	413700	14.2302	33.5248	13	31	0	0	0	182	18	76300	0	0	0	195	8	73850
2009-12-21	Mon	0	1	0	0	0	0	0	11	0	0	0	5135	690	246	413700	19.1034	36.0922	16	34	0	0	0	182	18	76300	0	0	0	195	8	73850
2009-12-22	Tue	0	0	0	0	0	1	0	6	0	0	0	5141	690	246	413700	18.5521	36.8556	18	35	17	0	5950	199	18	82250	11	0	3850	206	8	77700
2009-12-23	Wed	0	0	0	0	0	0	1	14	13	2	5950	5155	703	248	419650	15.5596	31.8757	17	32	0	5	3500	199	23	85750	0	0	0	206	8	77700
2009-12-24	Thu	0	0	0	0	1	0	0	6	0	0	0	5161	703	248	419650	11.9462	27.6101	17	28	0	0	0	199	23	85750	0	0	0	206	8	77700
2009-12-25	Fri	1	0	0	0	0	0	0	6	1	0	350	5167	704	248	420000	11.0382	26.4097	13	27	0	0	0	199	23	85750	0	0	0	206	8	77700
2009-12-26	Sat	0	0	1	0	0	0	0	4	0	0	0	5171	704	248	420000	10.879	29.0669	11	28	0	0	0	199	23	85750	0	0	0	206	8	77700
2009-12-27	Sun	0	0	0	1	0	0	0	1	1	0	350	5172	705	248	420350	12.209	30.1863	13	31	3	0	1050	202	23	86800	0	0	0	206	8	77700
2009-12-28	Mon	0	1	0	0	0	0	0	14	0	6	4200	5186	705	254	424550	13.0059	30.642	16	34	0	0	0	202	23	86800	0	0	0	206	8	77700
2009-12-29	Tue	0	0	0	0	0	1	0	4	5	0	1750	5190	710	254	426300	15.3245	35.0491	17	34	7	0	2450	209	23	89250	12	0	4200	218	8	81900
2009-12-30	Wed	0	0	0	0	0	0	1	5	0	0	0	5195	710	254	426300	13.6991	28.8633	16	31	0	0	0	209	23	89250	0	0	0	218	8	81900
2009-12-31	Thu	0	0	0	0	1	0	0	3	6	0	2100	5198	716	254	428400	10.7115	25.3834	15	26	0	0	0	209	23	89250	0	0	0	218	8	81900
2010-01-01	Fri	1	0	0	0	0	0	0	2	0	0	0	5200	716	254	428400	7.53704	18.8017	12	25	0	0	0	209	23	89250	0	0	0	218	8	81900
2010-01-02	Sat	0	0	1	0	0	0	0	3	0	0	0	5203	716	254	428400	7.65442	23.6572	9	27	4	0	1400	213	23	90650	2	0	700	220	8	82600
2010-01-03	Sun	0	0	0	1	0	0	0	5	0	0	0	5208	716	254	428400	11.0861	26.3785	12	30	5	0	1750	218	23	92400	10	0	3500	230	8	86100
2010-01-04	Mon	0	1	0	0	0	0	0	6	17	0	5950	5214	733	254	434350	13.142	29.8616	15	32	0	0	0	218	23	92400	0	0	0	230	8	86100
2010-01-05	Tue	0	0	0	0	0	1	0	7	0	0	0	5221	733	254	434350	14.2557	28.5126	16	32	0	0	0	218	23	92400	4	0	1400	234	8	87500
2010-01-06	Wed	0	0	0	0	0	0	1	7	0	0	0	5228	733	254	434350	13.5795	25.811	14	29	0	0	0	218	23	92400	0	0	0	234	8	87500
2010-01-07	Thu	0	0	0	0	1	0	0	12	0	0	0	5240	733	254	434350	12.9423	19.5249	13	26	0	0	0	218	23	92400	0	0	0	234	8	87500
2010-01-08	Fri	1	0	0	0	0	0	0	7	2	0	700	5247	735	254	435050	11.1774	20.2622	12	25	0	0	0	218	23	92400	0	0	0	234	8	87500
2010-01-09	Sat	0	0	1	0	0	0	0	8	0	0	0	5255	735	254	435050	5.22525	18.1545	10	27	0	0	0	218	23	92400	0	0	0	234	8	87500
2010-01-10	Sun	0	0	0	1	0	0	0	3	0	0	0	5258	735	254	435050	9.22153	24.0134	12	30	0	0	0	218	23	92400	0	0	0	234	8	87500
2010-01-11	Mon	0	1	0	0	0	0	0	10	0	0	0	5268	735	254	435050	13.5041	28.8964	16	32	0	0	0	218	23	92400	0	0	0	234	8	87500
2010-01-12	Tue	0	0	0	0	0	1	0	9	0	0	0	5277	735	254	435050	17.5482	32.9604	17	32	0	0	0	218	23	92400	2	0	700	236	8	88200
2010-01-13	Wed	0	0	0	0	0	0	1	16	0	0	0	5293	735	254	435050	16.1567	29.031	15	29	0	0	0	218	23	92400	0	0	0	236	8	88200
2010-01-14	Thu	0	0	0	0	1	0	0	10	4	5	4900	5303	739	259	439950	17.8391	29.6324	14	26	0	0	0	218	23	92400	0	0	0	236	8	88200
2010-01-15	Fri	1	0	0	0	0	0	0	13	3	0	1050	5316	742	259	441000	12.6483	25.7561	12	25	0	0	0	218	23	92400	0	0	0	236	8	88200
2010-01-16	Sat	0	0	1	0	0	0	0	10	0	0	0	5326	742	259	441000	11.488	30.3452	11	27	0	0	0	218	23	92400	0	0	0	236	8	88200
2010-01-17	Sun	0	0	0	1	0	0	0	10	0	0	0	5336	742	259	441000	14.7806	34.692	13	30	0	0	0	218	23	92400	0	0	0	236	8	88200
2010-01-18	Mon	0	1	0	0	0	0	0	11	0	12	8400	5347	742	271	449400	21.6667	42.1105	16	32	0	5	3500	218	28	95900	0	5	3500	236	13	91700
2010-01-19	Tue	0	0	0	0	0	1	0	16	2	0	700	5363	744	271	450100	18.7681	37.7618	17	32	0	0	0	218	28	95900	0	0	0	236	13	91700
2010-01-20	Wed	0	0	0	0	0	0	1	9	0	0	0	5372	744	271	450100	20.464	38.0858	16	29	0	0	0	218	28	95900	0	0	0	236	13	91700
2010-01-21	Thu	0	0	0	0	1	0	0	5	0	0	0	5377	744	271	450100	18.4191	30.2497	15	26	0	0	0	218	28	95900	0	0	0	236	13	91700
2010-01-22	Fri	1	0	0	0	0	0	0	6	0	0	0	5383	744	271	450100	13.3188	28.582	13	26	0	0	0	218	28	95900	0	0	0	236	13	91700
2010-01-23	Sat	0	0	1	0	0	0	0	4	0	0	0	5387	744	271	450100	9.95628	26.7392	10	27	0	0	0	218	28	95900	0	0	0	236	13	91700
2010-01-24	Sun	0	0	0	1	0	0	0	2	0	0	0	5389	744	271	450100	12.7386	30.5158	13	30	7	0	2450	225	28	98350	4	0	1400	240	13	93100
2010-01-25	Mon	0	1	0	0	0	0	0	11	8	0	2800	5400	752	271	452900	15.5225	31.5263	16	33	0	0	0	225	28	98350	0	0	0	240	13	93100
2010-01-26	Tue	0	0	0	0	0	1	0	9	0	0	0	5409	752	271	452900	17.8816	34.8255	17	33	3	0	1050	228	28	99400	4	0	1400	244	13	94500
2010-01-27	Wed	0	0	0	0	0	0	1	8	0	0	0	5417	752	271	452900	16.6073	30.2513	16	30	0	0	0	228	28	99400	0	0	0	244	13	94500
2010-01-28	Thu	0	0	0	0	1	0	0	6	1	0	350	5423	753	271	453250	16.3349	27.1443	16	27	0	0	0	228	28	99400	0	0	0	244	13	94500
2010-01-29	Fri	1	0	0	0	0	0	0	7	0	0	0	5430	753	271	453250	12.6591	24.2913	13	26	0	0	0	228	28	99400	0	0	0	244	13	94500
2010-01-30	Sat	0	0	1	0	0	0	0	4	0	0	0	5434	753	271	453250	8.70042	22.9945	11	28	0	0	0	228	28	99400	0	0	0	244	13	94500
2010-01-31	Sun	0	0	0	1	0	0	0	9	0	0	0	5443	753	271	453250	10.9459	26.684	13	31	0	0	0	228	28	99400	0	0	0	244	13	94500
2010-02-01	Mon	0	1	0	0	0	0	0	11	2	0	700	5454	755	271	453950	15.2751	29.3398	17	34	0	0	0	228	28	99400	0	0	0	244	13	94500
2010-02-02	Tue	0	0	0	0	0	1	0	9	0	0	0	5463	755	271	453950	15.8166	30.5573	18	34	0	0	0	228	28	99400	0	0	0	244	13	94500
2010-02-03	Wed	0	0	0	0	0	0	1	7	0	0	0	5470	755	271	453950	15.2462	28.1848	17	31	0	0	0	228	28	99400	0	0	0	244	13	94500
2010-02-04	Thu	0	0	0	0	1	0	0	9	0	0	0	5479	755	271	453950	16.4378	26.1142	17	27	0	0	0	228	28	99400	0	0	0	244	13	94500
2010-02-05	Fri	1	0	0	0	0	0	0	10	0	0	0	5489	755	271	453950	14.4776	26.6861	13	27	0	0	0	228	28	99400	0	0	0	244	13	94500
2010-02-06	Sat	0	0	1	0	0	0	0	4	0	0	0	5493	755	271	453950	9.50509	26.4022	10	28	0	0	0	228	28	99400	0	0	0	244	13	94500
2010-02-07	Sun	0	0	0	1	0	0	0	5	0	0	0	5498	755	271	453950	13.2072	30.1918	13	31	0	0	0	228	28	99400	0	0	0	244	13	94500
2010-02-08	Mon	0	1	0	0	0	0	0	12	0	2	1400	5510	755	273	455350	17.9641	33.5212	17	34	0	0	0	228	28	99400	0	0	0	244	13	94500
2010-02-09	Tue	0	0	0	0	0	1	0	14	0	0	0	5524	755	273	455350	17.0566	31.7256	18	34	0	0	0	228	28	99400	0	0	0	244	13	94500
2010-02-10	Wed	0	0	0	0	0	0	1	8	1	0	350	5532	756	273	455700	16.5252	28.6338	17	31	0	0	0	228	28	99400	0	0	0	244	13	94500
2010-02-11	Thu	0	0	0	0	1	0	0	10	0	0	0	5542	756	273	455700	12.2236	23.1949	17	27	0	0	0	228	28	99400	0	0	0	244	13	94500
2010-02-12	Fri	1	0	0	0	0	0	0	14	0	0	0	5556	756	273	455700	11.8516	24.9391	13	26	0	0	0	228	28	99400	0	0	0	244	13	94500
2010-02-13	Sat	0	0	1	0	0	0	0	9	0	0	0	5565	756	273	455700	9.70818	27.2137	10	28	0	0	0	228	28	99400	0	0	0	244	13	94500
2010-02-14	Sun	0	0	0	1	0	0	0	4	0	0	0	5569	756	273	455700	12.5841	30.2365	13	31	0	0	0	228	28	99400	0	0	0	244	13	94500
2010-02-15	Mon	0	1	0	0	0	0	0	1	0	0	0	5570	756	273	455700	12.7285	30.9964	16	34	0	0	0	228	28	99400	0	0	0	244	13	94500
2010-02-16	Tue	0	0	0	0	0	1	0	10	0	0	0	5580	756	273	455700	14.1856	33.2538	17	34	0	0	0	228	28	99400	2	0	700	246	13	95200
2010-02-17	Wed	0	0	0	0	0	0	1	15	5	0	1750	5595	761	273	457450	16.2996	29.4299	17	31	0	0	0	228	28	99400	0	0	0	246	13	95200
2010-02-18	Thu	0	0	0	0	1	0	0	6	0	0	0	5601	761	273	457450	16.5298	27.3248	16	27	0	0	0	228	28	99400	0	0	0	246	13	95200
2010-02-19	Fri	1	0	0	0	0	0	0	9	0	0	0	5610	761	273	457450	16.8146	29.7217	13	26	0	0	0	228	28	99400	0	0	0	246	13	95200
2010-02-20	Sat	0	0	1	0	0	0	0	7	0	0	0	5617	761	273	457450	11.0796	29.7874	10	27	0	0	0	228	28	99400	0	0	0	246	13	95200
2010-02-21	Sun	0	0	0	1	0	0	0	9	0	0	0	5626	761	273	457450	13.3633	30.7995	12	30	0	0	0	228	28	99400	0	0	0	246	13	95200
2010-02-22	Mon	0	1	0	0	0	0	0	10	0	0	0	5636	761	273	457450	16.8632	33.7881	16	33	0	0	0	228	28	99400	0	0	0	246	13	95200
2010-02-23	Tue	0	0	0	0	0	1	0	10	0	0	0	5646	761	273	457450	21.1006	38.5709	18	34	0	0	0	228	28	99400	0	0	0	246	13	95200
2010-02-24	Wed	0	0	0	0	0	0	1	5	0	0	0	5651	761	273	457450	20.5982	35.7886	17	31	0	0	0	228	28	99400	0	0	0	246	13	95200
2010-02-25	Thu	0	0	0	0	1	0	0	9	1	0	350	5660	762	273	457800	17.5141	29.4824	17	28	0	0	0	228	28	99400	0	0	0	246	13	95200
2010-02-26	Fri	1	0	0	0	0	0	0	10	0	0	0	5670	762	273	457800	15.0761	28.4412	14	27	0	0	0	228	28	99400	0	0	0	246	13	95200
2010-02-27	Sat	0	0	1	0	0	0	0	5	0	0	0	5675	762	273	457800	10.6951	29.3995	11	28	0	0	0	228	28	99400	0	0	0	246	13	95200
2010-02-28	Sun	0	0	0	1	0	0	0	4	0	0	0	5679	762	273	457800	13.363	30.9987	13	30	1	0	350	229	28	99750	0	0	0	246	13	95200
2010-03-01	Mon	0	1	0	0	0	0	0	6	3	0	1050	5685	765	273	458850	16.2953	33.0195	17	33	0	0	0	229	28	99750	0	0	0	246	13	95200
2010-03-02	Tue	0	0	0	0	0	1	0	9	0	0	0	5694	765	273	458850	15.644	31.3743	18	33	6	0	2100	235	28	101850	7	0	2450	253	13	97650
2010-03-03	Wed	0	0	0	0	0	0	1	6	6	0	2100	5700	771	273	460950	15.8751	29.5772	18	31	0	0	0	235	28	101850	0	0	0	253	13	97650
2010-03-04	Thu	0	0	0	0	1	0	0	13	0	0	0	5713	771	273	460950	17.7042	27.4994	17	28	0	0	0	235	28	101850	0	0	0	253	13	97650
2010-03-05	Fri	1	0	0	0	0	0	0	8	1	0	350	5721	772	273	461300	14.21	27.0132	15	27	0	0	0	235	28	101850	0	0	0	253	13	97650
2010-03-06	Sat	0	0	1	0	0	0	0	12	0	0	0	5733	772	273	461300	8.92223	25.3719	11	28	0	0	0	235	28	101850	0	0	0	253	13	97650
2010-03-07	Sun	0	0	0	1	0	0	0	5	0	0	0	5738	772	273	461300	13.2839	29.7775	13	30	0	0	0	235	28	101850	0	0	0	253	13	97650
2010-03-08	Mon	0	1	0	0	0	0	0	12	0	4	2800	5750	772	277	464100	17.4996	32.6133	17	33	0	0	0	235	28	101850	0	0	0	253	13	97650
2010-03-09	Tue	0	0	0	0	0	1	0	11	0	6	4200	5761	772	283	468300	18.7658	35.1566	18	33	0	0	0	235	28	101850	0	0	0	253	13	97650
2010-03-10	Wed	0	0	0	0	0	0	1	10	0	0	0	5771	772	283	468300	17.0558	30.9688	17	31	0	0	0	235	28	101850	0	0	0	253	13	97650
2010-03-11	Thu	0	0	0	0	1	0	0	8	0	0	0	5779	772	283	468300	16.4538	27.5149	17	28	0	0	0	235	28	101850	0	0	0	253	13	97650
2010-03-12	Fri	1	0	0	0	0	0	0	9	0	0	0	5788	772	283	468300	14.4586	27.7326	14	27	0	0	0	235	28	101850	0	0	0	253	13	97650
2010-03-13	Sat	0	0	1	0	0	0	0	8	0	0	0	5796	772	283	468300	10.418	26.6934	10	28	0	0	0	235	28	101850	0	0	0	253	13	97650
2010-03-14	Sun	0	0	0	1	0	0	0	6	0	0	0	5802	772	283	468300	12.5981	29.346	13	30	0	0	0	235	28	101850	0	0	0	253	13	97650
2010-03-15	Mon	0	1	0	0	0	0	0	13	2	0	700	5815	774	283	469000	16.9117	32.5737	17	33	0	0	0	235	28	101850	0	0	0	253	13	97650
2010-03-16	Tue	0	0	0	0	0	1	0	5	0	0	0	5820	774	283	469000	16.6223	32.6981	18	33	0	0	0	235	28	101850	0	0	0	253	13	97650
2010-03-17	Wed	0	0	0	0	0	0	1	5	0	0	0	5825	774	283	469000	15.0635	28.5174	17	31	0	0	0	235	28	101850	0	0	0	253	13	97650
2010-03-18	Thu	0	0	0	0	1	0	0	7	0	0	0	5832	774	283	469000	16.8602	27.3325	17	28	0	0	0	235	28	101850	0	0	0	253	13	97650
2010-03-19	Fri	1	0	0	0	0	0	0	7	0	0	0	5839	774	283	469000	14.5466	28.2094	14	27	0	0	0	235	28	101850	0	0	0	253	13	97650
2010-03-20	Sat	0	0	1	0	0	0	0	4	0	0	0	5843	774	283	469000	8.56795	25.1912	10	28	2	0	700	237	28	102550	4	0	1400	257	13	99050
2010-03-21	Sun	0	0	0	1	0	0	0	12	0	0	0	5855	774	283	469000	12.333	28.2377	13	30	0	0	0	237	28	102550	0	0	0	257	13	99050
2010-03-22	Mon	0	1	0	0	0	0	0	9	0	0	0	5864	774	283	469000	16.5322	32.4167	17	33	0	0	0	237	28	102550	0	0	0	257	13	99050
2010-03-23	Tue	0	0	0	0	0	1	0	10	0	0	0	5874	774	283	469000	16.8875	34.0548	18	33	0	0	0	237	28	102550	0	0	0	257	13	99050
2010-03-24	Wed	0	0	0	0	0	0	1	13	0	0	0	5887	774	283	469000	18.2989	32.1318	17	30	0	0	0	237	28	102550	0	0	0	257	13	99050
2010-03-25	Thu	0	0	0	0	1	0	0	12	1	0	350	5899	775	283	469350	17.256	28.4378	17	29	0	0	0	237	28	102550	0	0	0	257	13	99050
2010-03-26	Fri	1	0	0	0	0	0	0	18	2	0	700	5917	777	283	470050	17.8025	32.806	14	28	0	0	0	237	28	102550	0	0	0	257	13	99050
2010-03-27	Sat	0	0	1	0	0	0	0	2	0	0	0	5919	777	283	470050	12.6089	31.24	11	29	0	0	0	237	28	102550	0	0	0	257	13	99050
2010-03-28	Sun	0	0	0	1	0	0	0	1	0	0	0	5920	777	283	470050	13.3247	29.6479	14	32	0	0	0	237	28	102550	0	0	0	257	13	99050
2010-03-29	Mon	0	1	0	0	0	0	0	9	0	0	0	5929	777	283	470050	17.4321	32.9341	18	35	0	0	0	237	28	102550	0	0	0	257	13	99050
2010-03-30	Tue	0	0	0	0	0	1	0	9	0	0	0	5938	777	283	470050	18.3226	34.8441	18	36	7	0	2450	244	28	105000	3	0	1050	260	13	100100
2010-03-31	Wed	0	0	0	0	0	0	1	8	0	0	0	5946	777	283	470050	17.7888	30.883	17	32	0	0	0	244	28	105000	0	0	0	260	13	100100
2010-04-01	Thu	0	0	0	0	1	0	0	11	0	0	0	5957	777	283	470050	16.5862	26.9898	17	28	0	0	0	244	28	105000	0	0	0	260	13	100100
2010-04-02	Fri	1	0	0	0	0	0	0	2	0	0	0	5959	777	283	470050	12.5722	27.5254	14	27	0	0	0	244	28	105000	0	0	0	260	13	100100
2010-04-03	Sat	0	0	1	0	0	0	0	5	0	0	0	5964	777	283	470050	10.2682	26.7546	11	29	0	0	0	244	28	105000	0	0	0	260	13	100100
2010-04-04	Sun	0	0	0	1	0	0	0	5	0	0	0	5969	777	283	470050	11.6084	26.7076	14	32	0	0	0	244	28	105000	0	0	0	260	13	100100
2010-04-05	Mon	0	1	0	0	0	0	0	3	0	0	0	5972	777	283	470050	11.9068	26.3377	17	35	4	0	1400	248	28	106400	5	0	1750	265	13	101850
2010-04-06	Tue	0	0	0	0	0	1	0	9	5	0	1750	5981	782	283	471800	14.2273	32.0352	17	35	13	0	4550	261	28	110950	12	0	4200	277	13	106050
2010-04-07	Wed	0	0	0	0	0	0	1	4	0	0	0	5985	782	283	471800	15.1596	26.7984	17	31	0	0	0	261	28	110950	0	0	0	277	13	106050
2010-04-08	Thu	0	0	0	0	1	0	0	10	3	0	1050	5995	785	283	472850	14.9879	24.6287	16	28	0	0	0	261	28	110950	0	0	0	277	13	106050
2010-04-09	Fri	1	0	0	0	0	0	0	5	0	0	0	6000	785	283	472850	15.1316	27.579	13	26	0	0	0	261	28	110950	0	0	0	277	13	106050
2010-04-10	Sat	0	0	1	0	0	0	0	3	0	0	0	6003	785	283	472850	10.4335	26.8431	10	28	0	0	0	261	28	110950	0	0	0	277	13	106050
2010-04-11	Sun	0	0	0	1	0	0	0	5	0	0	0	6008	785	283	472850	12.9054	29.3169	13	31	1	0	350	262	28	111300	4	0	1400	281	13	107450
2010-04-12	Mon	0	1	0	0	0	0	0	5	0	0	0	6013	785	283	472850	14.8904	29.7932	16	35	0	0	0	262	28	111300	0	0	0	281	13	107450
2010-04-13	Tue	0	0	0	0	0	1	0	2	0	0	0	6015	785	283	472850	15.9734	30.4771	17	35	20	0	7000	282	28	118300	16	0	5600	297	13	113050
2010-04-14	Wed	0	0	0	0	0	0	1	5	16	0	5600	6020	801	283	478450	15.8541	27.6989	17	31	0	0	0	282	28	118300	0	0	0	297	13	113050
2010-04-15	Thu	0	0	0	0	1	0	0	8	0	0	0	6028	801	283	478450	13.9767	23.6117	16	28	0	0	0	282	28	118300	0	0	0	297	13	113050
2010-04-16	Fri	1	0	0	0	0	0	0	17	0	6	4200	6045	801	289	482650	13.4618	26.2809	14	27	0	0	0	282	28	118300	0	0	0	297	13	113050
2010-04-17	Sat	0	0	1	0	0	0	0	1	0	0	0	6046	801	289	482650	9.25505	25.2861	11	28	0	0	0	282	28	118300	0	0	0	297	13	113050
2010-04-18	Sun	0	0	0	1	0	0	0	4	0	0	0	6050	801	289	482650	12.5393	29.2384	14	32	0	0	0	282	28	118300	0	0	0	297	13	113050
2010-04-19	Mon	0	1	0	0	0	0	0	10	5	0	1750	6060	806	289	484400	15.7316	30.7835	17	35	0	0	0	282	28	118300	0	0	0	297	13	113050
2010-04-20	Tue	0	0	0	0	0	1	0	10	0	0	0	6070	806	289	484400	17.0277	34.495	19	35	0	0	0	282	28	118300	0	0	0	297	13	113050
2010-04-21	Wed	0	0	0	0	0	0	1	6	0	0	0	6076	806	289	484400	16.3353	29.9086	18	32	0	0	0	282	28	118300	0	0	0	297	13	113050
2010-04-22	Thu	0	0	0	0	1	0	0	6	0	0	0	6082	806	289	484400	15.4661	27.2471	17	28	0	0	0	282	28	118300	0	0	0	297	13	113050
2010-04-23	Fri	1	0	0	0	0	0	0	7	0	0	0	6089	806	289	484400	12.7344	24.4769	14	27	0	0	0	282	28	118300	0	0	0	297	13	113050
2010-04-24	Sat	0	0	1	0	0	0	0	2	0	0	0	6091	806	289	484400	9.64916	23.8765	11	27	0	0	0	282	28	118300	2	0	700	299	13	113750
2010-04-25	Sun	0	0	0	1	0	0	0	3	0	0	0	6094	806	289	484400	12.0147	26.3995	13	30	5	0	1750	287	28	120050	6	0	2100	305	13	115850
2010-04-26	Mon	0	1	0	0	0	0	0	12	0	0	0	6106	806	289	484400	14.1472	26.2147	16	32	0	0	0	287	28	120050	0	0	0	305	13	115850
2010-04-27	Tue	0	0	0	0	0	1	0	11	0	0	0	6117	806	289	484400	15.1431	28.5081	18	32	0	0	0	287	28	120050	0	0	0	305	13	115850
2010-04-28	Wed	0	0	0	0	0	0	1	7	0	0	0	6124	806	289	484400	14.6613	25.977	17	30	0	0	0	287	28	120050	0	0	0	305	13	115850
2010-04-29	Thu	0	0	0	0	1	0	0	17	0	0	0	6141	806	289	484400	14.5916	23.4918	17	27	0	0	0	287	28	120050	0	0	0	305	13	115850
2010-04-30	Fri	1	0	0	0	0	0	0	13	0	0	0	6154	806	289	484400	14.7727	25.907	14	26	0	2	1400	287	30	121450	0	0	0	305	13	115850
2010-05-01	Sat	0	0	1	0	0	0	0	11	0	0	0	6165	806	289	484400	10.6185	27.1233	10	27	0	0	0	287	30	121450	0	0	0	305	13	115850
2010-05-02	Sun	0	0	0	1	0	0	0	6	0	0	0	6171	806	289	484400	14.4378	32.2203	13	30	0	0	0	287	30	121450	0	0	0	305	13	115850
2010-05-03	Mon	0	1	0	0	0	0	0	9	0	2	1400	6180	806	291	485800	16.7002	33.4363	17	32	0	0	0	287	30	121450	0	0	0	305	13	115850
2010-05-04	Tue	0	0	0	0	0	1	0	9	0	0	0	6189	806	291	485800	17.4064	34.5165	18	32	0	0	0	287	30	121450	0	0	0	305	13	115850
2010-05-05	Wed	0	0	0	0	0	0	1	20	0	12	8400	6209	806	303	494200	17.5285	31.8327	17	31	0	0	0	287	30	121450	0	0	0	305	13	115850
2010-05-06	Thu	0	0	0	0	1	0	0	9	0	0	0	6218	806	303	494200	18.721	31.173	17	28	0	0	0	287	30	121450	0	0	0	305	13	115850
2010-05-07	Fri	1	0	0	0	0	0	0	13	0	0	0	6231	806	303	494200	16.9137	30.9613	14	27	0	0	0	287	30	121450	0	0	0	305	13	115850
2010-05-08	Sat	0	0	1	0	0	0	0	5	0	0	0	6236	806	303	494200	10.3701	26.6008	10	28	0	0	0	287	30	121450	0	0	0	305	13	115850
2010-05-09	Sun	0	0	0	1	0	0	0	4	0	0	0	6240	806	303	494200	12.3602	29.2153	13	31	0	0	0	287	30	121450	0	0	0	305	13	115850
2010-05-10	Mon	0	1	0	0	0	0	0	6	8	0	2800	6246	814	303	497000	16.0781	30.7592	17	32	0	0	0	287	30	121450	0	0	0	305	13	115850
2010-05-11	Tue	0	0	0	0	0	1	0	9	0	0	0	6255	814	303	497000	17.2638	32.6642	17	33	7	0	2450	294	30	123900	4	0	1400	309	13	117250
2010-05-12	Wed	0	0	0	0	0	0	1	14	0	0	0	6269	814	303	497000	17.4143	29.8174	17	31	0	0	0	294	30	123900	0	0	0	309	13	117250
2010-05-13	Thu	0	0	0	0	1	0	0	6	0	0	0	6275	814	303	497000	12.9092	26.6378	17	28	0	0	0	294	30	123900	0	0	0	309	13	117250
2010-05-14	Fri	1	0	0	0	0	0	0	7	2	0	700	6282	816	303	497700	14.7904	28.4385	14	27	0	0	0	294	30	123900	0	0	0	309	13	117250
2010-05-15	Sat	0	0	1	0	0	0	0	5	0	0	0	6287	816	303	497700	9.97868	25.5031	10	28	0	0	0	294	30	123900	0	0	0	309	13	117250
2010-05-16	Sun	0	0	0	1	0	0	0	4	0	0	0	6291	816	303	497700	11.597	26.4737	12	30	0	0	0	294	30	123900	0	0	0	309	13	117250
2010-05-17	Mon	0	1	0	0	0	0	0	10	0	0	0	6301	816	303	497700	14.7838	29.2294	17	32	0	0	0	294	30	123900	0	0	0	309	13	117250
2010-05-18	Tue	0	0	0	0	0	1	0	3	0	0	0	6304	816	303	497700	14.8857	29.7472	17	32	12	0	4200	306	30	128100	12	0	4200	321	13	121450
2010-05-19	Wed	0	0	0	0	0	0	1	5	0	0	0	6309	816	303	497700	15.0827	28.1419	16	30	0	0	0	306	30	128100	0	0	0	321	13	121450
2010-05-20	Thu	0	0	0	0	1	0	0	16	0	0	0	6325	816	303	497700	14.7131	25.7553	16	28	0	0	0	306	30	128100	0	0	0	321	13	121450
2010-05-21	Fri	1	0	0	0	0	0	0	11	0	4	2800	6336	816	307	500500	15.6309	28.5657	14	27	0	0	0	306	30	128100	0	0	0	321	13	121450
2010-05-22	Sat	0	0	1	0	0	0	0	5	1	0	350	6341	817	307	500850	9.60573	26.0168	10	28	0	0	0	306	30	128100	0	0	0	321	13	121450
2010-05-23	Sun	0	0	0	1	0	0	0	6	0	0	0	6347	817	307	500850	12.7232	28.9294	13	31	0	0	0	306	30	128100	0	0	0	321	13	121450
2010-05-24	Mon	0	1	0	0	0	0	0	4	0	0	0	6351	817	307	500850	12.6374	29.1859	16	34	0	0	0	306	30	128100	0	0	0	321	13	121450
2010-05-25	Tue	0	0	0	0	0	1	0	8	0	0	0	6359	817	307	500850	15.6321	32.0673	17	34	8	0	2800	314	30	130900	7	0	2450	328	13	123900
2010-05-26	Wed	0	0	0	0	0	0	1	8	4	0	1400	6367	821	307	502250	17.4667	30.2047	17	31	0	0	0	314	30	130900	0	0	0	328	13	123900
2010-05-27	Thu	0	0	0	0	1	0	0	10	5	0	1750	6377	826	307	504000	16.6406	28.1909	16	28	0	0	0	314	30	130900	0	0	0	328	13	123900
2010-05-28	Fri	1	0	0	0	0	0	0	10	2	0	700	6387	828	307	504700	14.658	27.1852	14	26	0	0	0	314	30	130900	0	0	0	328	13	123900
2010-05-29	Sat	0	0	1	0	0	0	0	2	0	0	0	6389	828	307	504700	10.3643	27.1643	10	27	0	0	0	314	30	130900	0	0	0	328	13	123900
2010-05-30	Sun	0	0	0	1	0	0	0	7	0	0	0	6396	828	307	504700	13.631	31.3543	12	30	0	0	0	314	30	130900	0	0	0	328	13	123900
2010-05-31	Mon	0	1	0	0	0	0	0	12	0	0	0	6408	828	307	504700	17.8919	33.8701	16	34	0	0	0	314	30	130900	0	0	0	328	13	123900
2010-06-01	Tue	0	0	0	0	0	1	0	12	0	0	0	6420	828	307	504700	19.9719	35.719	18	34	0	0	0	314	30	130900	0	0	0	328	13	123900
2010-06-02	Wed	0	0	0	0	0	0	1	14	1	0	350	6434	829	307	505050	19.317	32.92	17	31	0	0	0	314	30	130900	0	0	0	328	13	123900
2010-06-03	Thu	0	0	0	0	1	0	0	7	5	0	1750	6441	834	307	506800	15.8276	31.1338	17	28	0	0	0	314	30	130900	0	0	0	328	13	123900
2010-06-04	Fri	1	0	0	0	0	0	0	10	0	0	0	6451	834	307	506800	14.2416	29.7841	13	26	0	0	0	314	30	130900	0	0	0	328	13	123900
2010-06-05	Sat	0	0	1	0	0	0	0	7	0	0	0	6458	834	307	506800	11.9417	29.8213	11	28	0	0	0	314	30	130900	0	0	0	328	13	123900
2010-06-06	Sun	0	0	0	1	0	0	0	4	0	0	0	6462	834	307	506800	14.3365	32.133	13	31	0	0	0	314	30	130900	0	0	0	328	13	123900
2010-06-07	Mon	0	1	0	0	0	0	0	6	0	0	0	6468	834	307	506800	17.5249	33.625	17	34	0	0	0	314	30	130900	0	0	0	328	13	123900
2010-06-08	Tue	0	0	0	0	0	1	0	13	0	0	0	6481	834	307	506800	17.5323	33.0989	19	34	3	0	1050	317	30	131950	0	0	0	328	13	123900
2010-06-09	Wed	0	0	0	0	0	0	1	12	0	4	2800	6493	834	311	509600	19.2366	32.5682	17	31	0	0	0	317	30	131950	0	0	0	328	13	123900
2010-06-10	Thu	0	0	0	0	1	0	0	10	0	0	0	6503	834	311	509600	17.7901	30.4082	16	27	0	0	0	317	30	131950	0	0	0	328	13	123900
2010-06-11	Fri	1	0	0	0	0	0	0	10	0	0	0	6513	834	311	509600	15.6483	30.0245	14	26	0	0	0	317	30	131950	0	0	0	328	13	123900
2010-06-12	Sat	0	0	1	0	0	0	0	3	0	0	0	6516	834	311	509600	12.643	30.8048	11	27	0	0	0	317	30	131950	0	0	0	328	13	123900
2010-06-13	Sun	0	0	0	1	0	0	0	9	0	0	0	6525	834	311	509600	14.0429	31.6004	13	31	0	0	0	317	30	131950	0	0	0	328	13	123900
2010-06-14	Mon	0	1	0	0	0	0	0	12	0	0	0	6537	834	311	509600	18.1073	33.2401	17	34	0	0	0	317	30	131950	0	0	0	328	13	123900
2010-06-15	Tue	0	0	0	0	0	1	0	13	0	2	1400	6550	834	313	511000	18.7188	34.4633	18	35	0	0	0	317	30	131950	0	0	0	328	13	123900
2010-06-16	Wed	0	0	0	0	0	0	1	8	0	0	0	6558	834	313	511000	19.5426	32.7987	17	32	0	0	0	317	30	131950	0	0	0	328	13	123900
2010-06-17	Thu	0	0	0	0	1	0	0	9	0	0	0	6567	834	313	511000	18.661	30.1153	18	29	0	0	0	317	30	131950	0	0	0	328	13	123900
2010-06-18	Fri	1	0	0	0	0	0	0	8	0	0	0	6575	834	313	511000	15.7888	31.9903	15	27	0	0	0	317	30	131950	0	0	0	328	13	123900
2010-06-19	Sat	0	0	1	0	0	0	0	5	0	0	0	6580	834	313	511000	11.5318	28.015	11	29	0	0	0	317	30	131950	0	0	0	328	13	123900
2010-06-20	Sun	0	0	0	1	0	0	0	2	0	0	0	6582	834	313	511000	13.1867	29.7525	14	32	1	0	350	318	30	132300	0	0	0	328	13	123900
2010-06-21	Mon	0	1	0	0	0	0	0	10	0	0	0	6592	834	313	511000	16.3964	31.0266	18	35	0	0	0	318	30	132300	0	0	0	328	13	123900
2010-06-22	Tue	0	0	0	0	0	1	0	11	0	0	0	6603	834	313	511000	18.6874	33.2927	19	36	8	0	2800	326	30	135100	5	0	1750	333	13	125650
2010-06-23	Wed	0	0	0	0	0	0	1	6	2	0	700	6609	836	313	511700	18.3356	30.3344	18	32	0	0	0	326	30	135100	0	0	0	333	13	125650
2010-06-24	Thu	0	0	0	0	1	0	0	6	0	0	0	6615	836	313	511700	16.2988	26.5187	17	28	0	0	0	326	30	135100	0	0	0	333	13	125650
2010-06-25	Fri	1	0	0	0	0	0	0	6	0	0	0	6621	836	313	511700	15.8698	28.771	14	27	0	0	0	326	30	135100	0	0	0	333	13	125650
2010-06-26	Sat	0	0	1	0	0	0	0	8	0	0	0	6629	836	313	511700	10.5293	27.5591	10	28	0	0	0	326	30	135100	0	0	0	333	13	125650
2010-06-27	Sun	0	0	0	1	0	0	0	3	0	0	0	6632	836	313	511700	12.4597	29.3174	13	32	2	0	700	328	30	135800	3	0	1050	336	13	126700
2010-06-28	Mon	0	1	0	0	0	0	0	7	0	0	0	6639	836	313	511700	16.171	31.0141	18	35	0	0	0	328	30	135800	0	0	0	336	13	126700
2010-06-29	Tue	0	0	0	0	0	1	0	5	0	0	0	6644	836	313	511700	16.8262	31.2043	18	35	11	0	3850	339	30	139650	9	0	3150	345	13	129850
2010-06-30	Wed	0	0	0	0	0	0	1	18	16	6	9800	6662	852	319	521500	16.4385	28.1397	17	31	0	4	2800	339	34	142450	0	0	0	345	13	129850
2010-07-01	Thu	0	0	0	0	1	0	0	6	0	0	0	6668	852	319	521500	16.6783	27.9588	17	28	0	0	0	339	34	142450	0	0	0	345	13	129850
2010-07-02	Fri	1	0	0	0	0	0	0	13	3	3	3150	6681	855	322	524650	15.3093	27.6816	14	27	0	0	0	339	34	142450	0	0	0	345	13	129850
2010-07-03	Sat	0	0	1	0	0	0	0	10	0	0	0	6691	855	322	524650	11.0547	28.0983	10	28	0	0	0	339	34	142450	0	0	0	345	13	129850
2010-07-04	Sun	0	0	0	1	0	0	0	8	0	0	0	6699	855	322	524650	13.8185	30.8689	13	32	0	0	0	339	34	142450	0	0	0	345	13	129850
2010-07-05	Mon	0	1	0	0	0	0	0	5	0	0	0	6704	855	322	524650	17.5193	33.0975	18	35	0	0	0	339	34	142450	0	0	0	345	13	129850
2010-07-06	Tue	0	0	0	0	0	1	0	6	0	0	0	6710	855	322	524650	17.9808	33.4852	19	36	0	0	0	339	34	142450	0	0	0	345	13	129850
2010-07-07	Wed	0	0	0	0	0	0	1	13	0	0	0	6723	855	322	524650	17.3244	30.4073	18	32	0	0	0	339	34	142450	0	0	0	345	13	129850
2010-07-08	Thu	0	0	0	0	1	0	0	7	0	0	0	6730	855	322	524650	17.4082	29.1107	18	28	0	0	0	339	34	142450	0	0	0	345	13	129850
2010-07-09	Fri	1	0	0	0	0	0	0	14	0	0	0	6744	855	322	524650	15.1754	26.3557	14	27	0	0	0	339	34	142450	0	0	0	345	13	129850
2010-07-10	Sat	0	0	1	0	0	0	0	2	0	0	0	6746	855	322	524650	10.6825	27.1126	10	28	0	0	0	339	34	142450	0	0	0	345	13	129850
2010-07-11	Sun	0	0	0	1	0	0	0	5	0	0	0	6751	855	322	524650	13.5741	30.5317	13	32	0	0	0	339	34	142450	0	0	0	345	13	129850
2010-07-12	Mon	0	1	0	0	0	0	0	11	0	0	0	6762	855	322	524650	17.6781	31.4191	18	35	0	0	0	339	34	142450	0	0	0	345	13	129850
2010-07-13	Tue	0	0	0	0	0	1	0	11	1	0	350	6773	856	322	525000	18.1529	33.2261	19	35	0	0	0	339	34	142450	0	0	0	345	13	129850
2010-07-14	Wed	0	0	0	0	0	0	1	14	1	0	350	6787	857	322	525350	16.3283	29.3524	18	32	0	0	0	339	34	142450	0	0	0	345	13	129850
2010-07-15	Thu	0	0	0	0	1	0	0	15	0	0	0	6802	857	322	525350	17.4061	27.9472	18	29	0	0	0	339	34	142450	0	0	0	345	13	129850
2010-07-16	Fri	1	0	0	0	0	0	0	9	0	10	7000	6811	857	332	532350	16.1909	28.8805	14	28	0	0	0	339	34	142450	0	0	0	345	13	129850
2010-07-17	Sat	0	0	1	0	0	0	0	8	0	0	0	6819	857	332	532350	12.4494	29.7532	11	29	0	0	0	339	34	142450	0	0	0	345	13	129850
2010-07-18	Sun	0	0	0	1	0	0	0	14	0	0	0	6833	857	332	532350	13.6738	31.4997	13	31	0	0	0	339	34	142450	0	0	0	345	13	129850
2010-07-19	Mon	0	1	0	0	0	0	0	12	0	6	4200	6845	857	338	536550	18.0471	34.5913	18	34	0	1	700	339	35	143150	0	1	700	345	14	130550
2010-07-20	Tue	0	0	0	0	0	1	0	14	0	3	2100	6859	857	341	538650	18.6192	34.8816	19	34	0	0	0	339	35	143150	0	0	0	345	14	130550
2010-07-21	Wed	0	0	0	0	0	0	1	23	2	6	4900	6882	859	347	543550	19.0507	33.0054	18	32	0	5	3500	339	40	146650	0	4	2800	345	18	133350
2010-07-22	Thu	0	0	0	0	1	0	0	9	0	0	0	6891	859	347	543550	20.0151	32.5277	18	29	0	0	0	339	40	146650	0	0	0	345	18	133350
2010-07-23	Fri	1	0	0	0	0	0	0	10	0	0	0	6901	859	347	543550	18.325	32.0213	15	28	0	0	0	339	40	146650	0	0	0	345	18	133350
2010-07-24	Sat	0	0	1	0	0	0	0	7	0	0	0	6908	859	347	543550	13.3041	32.5071	11	29	0	0	0	339	40	146650	0	0	0	345	18	133350
2010-07-25	Sun	0	0	0	1	0	0	0	5	0	0	0	6913	859	347	543550	14.0384	33.0361	13	31	0	0	0	339	40	146650	0	0	0	345	18	133350
2010-07-26	Mon	0	1	0	0	0	0	0	6	0	0	0	6919	859	347	543550	17.8426	34.2477	18	34	0	0	0	339	40	146650	0	0	0	345	18	133350
2010-07-27	Tue	0	0	0	0	0	1	0	8	1	0	350	6927	860	347	543900	17.5012	33.764	18	34	9	0	3150	348	40	149800	6	0	2100	351	18	135450
2010-07-28	Wed	0	0	0	0	0	0	1	11	12	0	4200	6938	872	347	548100	16.9297	30.4974	18	32	0	0	0	348	40	149800	0	0	0	351	18	135450
2010-07-29	Thu	0	0	0	0	1	0	0	7	0	0	0	6945	872	347	548100	16.251	27.7985	18	29	0	0	0	348	40	149800	0	0	0	351	18	135450
2010-07-30	Fri	1	0	0	0	0	0	0	3	0	0	0	6948	872	347	548100	14.6882	26.8817	14	28	0	0	0	348	40	149800	0	0	0	351	18	135450
2010-07-31	Sat	0	0	1	0	0	0	0	5	0	0	0	6953	872	347	548100	9.05441	24.3564	10	29	0	0	0	348	40	149800	0	0	0	351	18	135450
2010-08-01	Sun	0	0	0	1	0	0	0	5	0	0	0	6958	872	347	548100	11.431	26.9491	13	31	0	0	0	348	40	149800	1	0	350	352	18	135800
2010-08-02	Mon	0	1	0	0	0	0	0	10	0	0	0	6968	872	347	548100	15.4841	29.4645	17	34	0	0	0	348	40	149800	1	0	350	353	18	136150
2010-08-03	Tue	0	0	0	0	0	1	0	12	0	0	0	6980	872	347	548100	16.8487	31.3221	18	34	5	0	1750	353	40	151550	5	0	1750	358	18	137900
2010-08-04	Wed	0	0	0	0	0	0	1	11	1	0	350	6991	873	347	548450	16.7528	29.306	17	32	0	0	0	353	40	151550	0	0	0	358	18	137900
2010-08-05	Thu	0	0	0	0	1	0	0	10	2	0	700	7001	875	347	549150	15.1577	25.9213	17	29	0	0	0	353	40	151550	0	0	0	358	18	137900
2010-08-06	Fri	1	0	0	0	0	0	0	12	3	0	1050	7013	878	347	550200	14.3908	27.4379	14	28	0	0	0	353	40	151550	0	0	0	358	18	137900
2010-08-07	Sat	0	0	1	0	0	0	0	3	0	0	0	7016	878	347	550200	12.4106	29.8972	10	29	0	0	0	353	40	151550	0	0	0	358	18	137900
2010-08-08	Sun	0	0	0	1	0	0	0	5	0	0	0	7021	878	347	550200	13.5818	30.5013	13	31	0	0	0	353	40	151550	0	0	0	358	18	137900
2010-08-09	Mon	0	1	0	0	0	0	0	14	0	0	0	7035	878	347	550200	17.5224	33.1154	17	34	0	0	0	353	40	151550	0	0	0	358	18	137900
2010-08-10	Tue	0	0	0	0	0	1	0	13	0	2	1400	7048	878	349	551600	18.787	35.598	18	34	0	0	0	353	40	151550	0	0	0	358	18	137900
2010-08-11	Wed	0	0	0	0	0	0	1	10	0	0	0	7058	878	349	551600	19.7992	33.239	18	32	0	0	0	353	40	151550	0	0	0	358	18	137900
2010-08-12	Thu	0	0	0	0	1	0	0	11	4	0	1400	7069	882	349	553000	17.8134	30.5591	19	30	0	0	0	353	40	151550	0	0	0	358	18	137900
2010-08-13	Fri	1	0	0	0	0	0	0	11	2	0	700	7080	884	349	553700	15.3417	29.4705	15	29	0	0	0	353	40	151550	0	0	0	358	18	137900
2010-08-14	Sat	0	0	1	0	0	0	0	7	0	0	0	7087	884	349	553700	10.9969	29.0323	11	30	0	0	0	353	40	151550	0	0	0	358	18	137900
2010-08-15	Sun	0	0	0	1	0	0	0	8	0	0	0	7095	884	349	553700	14.5625	33.6166	14	33	0	0	0	353	40	151550	0	0	0	358	18	137900
2010-08-16	Mon	0	1	0	0	0	0	0	9	20	10	14000	7104	904	359	567700	19.8765	36.4129	19	37	0	0	0	353	40	151550	0	0	0	358	18	137900
2010-08-17	Tue	0	0	0	0	0	1	0	11	0	0	0	7115	904	359	567700	18.7888	34.4331	20	38	0	0	0	353	40	151550	0	0	0	358	18	137900
2010-08-18	Wed	0	0	0	0	0	0	1	8	2	0	700	7123	906	359	568400	18.6616	32.4267	19	34	0	0	0	353	40	151550	0	0	0	358	18	137900
2010-08-19	Thu	0	0	0	0	1	0	0	7	0	0	0	7130	906	359	568400	18.5823	31.8076	19	30	0	0	0	353	40	151550	0	0	0	358	18	137900
2010-08-20	Fri	1	0	0	0	0	0	0	6	0	0	0	7136	906	359	568400	15.4787	29.3366	15	28	0	0	0	353	40	151550	0	0	0	358	18	137900
2010-08-21	Sat	0	0	1	0	0	0	0	4	0	0	0	7140	906	359	568400	11.1785	28.8846	11	30	0	0	0	353	40	151550	0	0	0	358	18	137900
2010-08-22	Sun	0	0	0	1	0	0	0	7	0	0	0	7147	906	359	568400	13.6559	31.2736	14	33	0	0	0	353	40	151550	1	0	350	359	18	138250
2010-08-23	Mon	0	1	0	0	0	0	0	7	0	0	0	7154	906	359	568400	16.8681	31.8883	19	37	1	0	350	354	40	151900	1	0	350	360	18	138600
2010-08-24	Tue	0	0	0	0	0	1	0	15	4	0	1400	7169	910	359	569800	17.6548	32.6217	19	37	2	0	700	356	40	152600	1	0	350	361	18	138950
2010-08-25	Wed	0	0	0	0	0	0	1	12	2	0	700	7181	912	359	570500	17.4385	30.5249	19	33	0	0	0	356	40	152600	0	0	0	361	18	138950
2010-08-26	Thu	0	0	0	0	1	0	0	5	0	0	0	7186	912	359	570500	17.2984	29.706	18	29	0	0	0	356	40	152600	0	0	0	361	18	138950
2010-08-27	Fri	1	0	0	0	0	0	0	12	0	0	0	7198	912	359	570500	16.1082	28.6605	15	28	0	0	0	356	40	152600	0	0	0	361	18	138950
2010-08-28	Sat	0	0	1	0	0	0	0	8	0	0	0	7206	912	359	570500	11.9011	30.6089	11	29	0	0	0	356	40	152600	0	0	0	361	18	138950
2010-08-29	Sun	0	0	0	1	0	0	0	4	0	0	0	7210	912	359	570500	14.3945	33.2937	14	33	0	0	0	356	40	152600	0	0	0	361	18	138950
2010-08-30	Mon	0	1	0	0	0	0	0	7	0	0	0	7217	912	359	570500	16.8128	33.0298	19	37	0	0	0	356	40	152600	0	0	0	361	18	138950
2010-08-31	Tue	0	0	0	0	0	1	0	12	0	0	0	7229	912	359	570500	18.2478	35.0651	19	37	0	0	0	356	40	152600	0	0	0	361	18	138950
2010-09-01	Wed	0	0	0	0	0	0	1	14	0	0	0	7243	912	359	570500	18.3364	32.0789	19	33	0	0	0	356	40	152600	0	0	0	361	18	138950
2010-09-02	Thu	0	0	0	0	1	0	0	11	0	0	0	7254	912	359	570500	18.9529	32.0769	19	29	0	0	0	356	40	152600	0	0	0	361	18	138950
2010-09-03	Fri	1	0	0	0	0	0	0	11	0	0	0	7265	912	359	570500	17.2583	30.9969	15	28	0	0	0	356	40	152600	0	0	0	361	18	138950
2010-09-04	Sat	0	0	1	0	0	0	0	9	0	0	0	7274	912	359	570500	10.6704	29.2042	12	30	0	0	0	356	40	152600	0	0	0	361	18	138950
2010-09-05	Sun	0	0	0	1	0	0	0	6	0	0	0	7280	912	359	570500	13.8358	32.26	14	33	0	0	0	356	40	152600	0	0	0	361	18	138950
2010-09-06	Mon	0	1	0	0	0	0	0	3	0	0	0	7283	912	359	570500	16.6274	33.5589	19	37	0	0	0	356	40	152600	0	0	0	361	18	138950
2010-09-07	Tue	0	0	0	0	0	1	0	9	0	0	0	7292	912	359	570500	18.3681	34.6636	19	38	6	0	2100	362	40	154700	4	0	1400	365	18	140350
2010-09-08	Wed	0	0	0	0	0	0	1	11	0	0	0	7303	912	359	570500	18.4535	31.2436	19	34	0	0	0	362	40	154700	0	0	0	365	18	140350
2010-09-09	Thu	0	0	0	0	1	0	0	7	1	0	350	7310	913	359	570850	17.3502	30.4574	18	29	0	0	0	362	40	154700	0	0	0	365	18	140350
2010-09-10	Fri	1	0	0	0	0	0	0	10	2	0	700	7320	915	359	571550	14.3358	27.9032	15	28	0	0	0	362	40	154700	0	0	0	365	18	140350
2010-09-11	Sat	0	0	1	0	0	0	0	1	0	0	0	7321	915	359	571550	9.88549	26.2953	11	29	0	0	0	362	40	154700	0	0	0	365	18	140350
2010-09-12	Sun	0	0	0	1	0	0	0	1	0	0	0	7322	915	359	571550	11.8668	28.327	14	33	1	0	350	363	40	155050	3	0	1050	368	18	141400
2010-09-13	Mon	0	1	0	0	0	0	0	3	1	0	350	7325	916	359	571900	15.0717	29.7041	18	36	7	0	2450	370	40	157500	7	0	2450	375	18	143850
2010-09-14	Tue	0	0	0	0	0	1	0	5	0	0	0	7330	916	359	571900	16.6207	31.3384	19	37	13	0	4550	383	40	162050	12	0	4200	387	18	148050
2010-09-15	Wed	0	0	0	0	0	0	1	7	1	0	350	7337	917	359	572250	15.6814	27.2958	18	33	0	0	0	383	40	162050	0	0	0	387	18	148050
2010-09-16	Thu	0	0	0	0	1	0	0	17	0	0	0	7354	917	359	572250	13.5153	25.4429	18	29	0	0	0	383	40	162050	0	0	0	387	18	148050
2010-09-17	Fri	1	0	0	0	0	0	0	15	0	5	3500	7369	917	364	575750	16.1681	29.0309	15	28	0	5	3500	383	45	165550	0	0	0	387	18	148050
2010-09-18	Sat	0	0	1	0	0	0	0	3	0	0	0	7372	917	364	575750	10.6929	27.9184	11	29	0	0	0	383	45	165550	0	0	0	387	18	148050
2010-09-19	Sun	0	0	0	1	0	0	0	8	0	0	0	7380	917	364	575750	13.6451	32.1265	14	32	0	0	0	383	45	165550	0	0	0	387	18	148050
2010-09-20	Mon	0	1	0	0	0	0	0	13	1	0	350	7393	918	364	576100	16.1289	32.9145	18	36	0	0	0	383	45	165550	0	0	0	387	18	148050
2010-09-21	Tue	0	0	0	0	0	1	0	7	0	0	0	7400	918	364	576100	19.7236	36.536	19	36	1	0	350	384	45	165900	0	0	0	387	18	148050
2010-09-22	Wed	0	0	0	0	0	0	1	14	0	0	0	7414	918	364	576100	19.051	33.5524	18	33	0	0	0	384	45	165900	0	0	0	387	18	148050
2010-09-23	Thu	0	0	0	0	1	0	0	7	0	0	0	7421	918	364	576100	19.1128	32.9314	18	29	0	0	0	384	45	165900	0	0	0	387	18	148050
2010-09-24	Fri	1	0	0	0	0	0	0	19	1	0	350	7440	919	364	576450	16.5349	30.6412	15	28	0	0	0	384	45	165900	0	0	0	387	18	148050
2010-09-25	Sat	0	0	1	0	0	0	0	5	0	0	0	7445	919	364	576450	13.2249	32.233	11	29	0	0	0	384	45	165900	0	0	0	387	18	148050
2010-09-26	Sun	0	0	0	1	0	0	0	11	0	0	0	7456	919	364	576450	14.601	34.3163	14	32	0	0	0	384	45	165900	0	0	0	387	18	148050
2010-09-27	Mon	0	1	0	0	0	0	0	13	0	3	2100	7469	919	367	578550	19.6479	37.6722	18	36	0	4	2800	384	49	168700	0	6	4200	387	24	152250
2010-09-28	Tue	0	0	0	0	0	1	0	12	0	2	1400	7481	919	369	579950	23.0986	40.6967	20	36	0	0	0	384	49	168700	0	0	0	387	24	152250
2010-09-29	Wed	0	0	0	0	0	0	1	13	0	0	0	7494	919	369	579950	21.3192	37.4533	19	32	0	0	0	384	49	168700	0	0	0	387	24	152250
2010-09-30	Thu	0	0	0	0	1	0	0	5	0	0	0	7499	919	369	579950	20.5838	34.2004	18	29	0	0	0	384	49	168700	0	0	0	387	24	152250
2010-10-01	Fri	1	0	0	0	0	0	0	7	0	0	0	7506	919	369	579950	17.7192	32.8773	15	28	0	0	0	384	49	168700	0	0	0	387	24	152250
2010-10-02	Sat	0	0	1	0	0	0	0	3	0	0	0	7509	919	369	579950	11.9502	30.6073	11	29	0	0	0	384	49	168700	0	0	0	387	24	152250
2010-10-03	Sun	0	0	0	1	0	0	0	10	0	0	0	7519	919	369	579950	14.9763	33.7511	14	32	0	0	0	384	49	168700	0	0	0	387	24	152250
2010-10-04	Mon	0	1	0	0	0	0	0	13	1	0	350	7532	920	369	580300	19.0973	35.7313	18	36	0	0	0	384	49	168700	0	0	0	387	24	152250
2010-10-05	Tue	0	0	0	0	0	1	0	12	0	0	0	7544	920	369	580300	19.9383	35.2574	19	36	1	0	350	385	49	169050	0	0	0	387	24	152250
2010-10-06	Wed	0	0	0	0	0	0	1	11	0	0	0	7555	920	369	580300	18.503	32.7567	18	32	0	0	0	385	49	169050	0	0	0	387	24	152250
2010-10-07	Thu	0	0	0	0	1	0	0	14	0	0	0	7569	920	369	580300	20.4681	33.3905	18	30	0	0	0	385	49	169050	0	0	0	387	24	152250
2010-10-08	Fri	1	0	0	0	0	0	0	14	7	4	5250	7583	927	373	585550	16.6315	32.5795	15	29	0	0	0	385	49	169050	0	0	0	387	24	152250
2010-10-09	Sat	0	0	1	0	0	0	0	4	0	0	0	7587	927	373	585550	13.5622	33.4531	11	30	0	0	0	385	49	169050	0	0	0	387	24	152250
2010-10-10	Sun	0	0	0	1	0	0	0	1	0	0	0	7588	927	373	585550	15.0209	35.8889	14	33	0	0	0	385	49	169050	0	0	0	387	24	152250
2010-10-11	Mon	0	1	0	0	0	0	0	8	0	0	0	7596	927	373	585550	18.6583	36.3906	18	36	0	0	0	385	49	169050	0	0	0	387	24	152250
2010-10-12	Tue	0	0	0	0	0	1	0	4	0	0	0	7600	927	373	585550	20.1164	37.9189	19	37	15	0	5250	400	49	174300	12	0	4200	399	24	156450
2010-10-13	Wed	0	0	0	0	0	0	1	12	11	0	3850	7612	938	373	589400	18.1901	33.2583	18	34	0	0	0	400	49	174300	0	0	0	399	24	156450
2010-10-14	Thu	0	0	0	0	1	0	0	6	0	0	0	7618	938	373	589400	18.538	31.3517	18	30	0	0	0	400	49	174300	0	0	0	399	24	156450
2010-10-15	Fri	1	0	0	0	0	0	0	11	2	0	700	7629	940	373	590100	15.8585	30.3076	15	29	0	0	0	400	49	174300	0	0	0	399	24	156450
2010-10-16	Sat	0	0	1	0	0	0	0	5	0	0	0	7634	940	373	590100	10.3018	28.972	11	29	0	0	0	400	49	174300	0	0	0	399	24	156450
2010-10-17	Sun	0	0	0	1	0	0	0	2	0	0	0	7636	940	373	590100	11.0455	29.6942	13	33	0	0	0	400	49	174300	0	0	0	399	24	156450
2010-10-18	Mon	0	1	0	0	0	0	0	11	0	0	0	7647	940	373	590100	15.203	32.5762	18	36	0	0	0	400	49	174300	0	0	0	399	24	156450
2010-10-19	Tue	0	0	0	0	0	1	0	13	0	0	0	7660	940	373	590100	17.7925	37.1557	19	37	1	0	350	401	49	174650	1	0	350	400	24	156800
2010-10-20	Wed	0	0	0	0	0	0	1	16	1	10	7350	7676	941	383	597450	19.8286	35.5383	18	34	0	0	0	401	49	174650	0	0	0	400	24	156800
2010-10-21	Thu	0	0	0	0	1	0	0	11	2	0	700	7687	943	383	598150	18.7402	33.2057	18	30	0	0	0	401	49	174650	0	0	0	400	24	156800
2010-10-22	Fri	1	0	0	0	0	0	0	15	0	0	0	7702	943	383	598150	17.7151	34.2289	15	29	0	0	0	401	49	174650	0	0	0	400	24	156800
2010-10-23	Sat	0	0	1	0	0	0	0	8	0	0	0	7710	943	383	598150	12.1189	32.663	11	30	0	0	0	401	49	174650	0	0	0	400	24	156800
2010-10-24	Sun	0	0	0	1	0	0	0	7	0	0	0	7717	943	383	598150	14.6412	36.5032	14	33	0	0	0	401	49	174650	0	0	0	400	24	156800
2010-10-25	Mon	0	1	0	0	0	0	0	11	1	0	350	7728	944	383	598500	21.8015	42.7898	18	37	0	0	0	401	49	174650	0	0	0	400	24	156800
2010-10-26	Tue	0	0	0	0	0	1	0	7	3	0	1050	7735	947	383	599550	21.0645	40.3844	19	38	0	0	0	401	49	174650	0	0	0	400	24	156800
2010-10-27	Wed	0	0	0	0	0	0	1	17	2	0	700	7752	949	383	600250	20.6621	38.0216	19	34	0	0	0	401	49	174650	0	0	0	400	24	156800
2010-10-28	Thu	0	0	0	0	1	0	0	15	0	4	2800	7767	949	387	603050	20.6747	33.6858	19	30	0	0	0	401	49	174650	0	0	0	400	24	156800
2010-10-29	Fri	1	0	0	0	0	0	0	10	2	0	700	7777	951	387	603750	18.4438	34.5771	15	29	0	0	0	401	49	174650	0	0	0	400	24	156800
2010-10-30	Sat	0	0	1	0	0	0	0	13	0	0	0	7790	951	387	603750	14.3282	34.6555	11	30	0	0	0	401	49	174650	0	0	0	400	24	156800
2010-10-31	Sun	0	0	0	1	0	0	0	9	0	0	0	7799	951	387	603750	17.3698	39.7579	14	33	0	0	0	401	49	174650	0	0	0	400	24	156800
2010-11-01	Mon	0	1	0	0	0	0	0	6	0	0	0	7805	951	387	603750	16.7989	38.4217	18	37	0	0	0	401	49	174650	0	0	0	400	24	156800
2010-11-02	Tue	0	0	0	0	0	1	0	6	0	0	0	7811	951	387	603750	18.8272	42.4652	19	38	4	0	1400	405	49	176050	0	0	0	400	24	156800
2010-11-03	Wed	0	0	0	0	0	0	1	14	4	0	1400	7825	955	387	605150	22.7868	38.6278	19	34	0	0	0	405	49	176050	0	0	0	400	24	156800
2010-11-04	Thu	0	0	0	0	1	0	0	8	0	0	0	7833	955	387	605150	21.6163	34.5497	20	32	0	0	0	405	49	176050	0	0	0	400	24	156800
2010-11-05	Fri	1	0	0	0	0	0	0	16	1	4	3150	7849	956	391	608300	20.2817	32.3496	16	30	0	0	0	405	49	176050	0	0	0	400	24	156800
2010-11-06	Sat	0	0	1	0	0	0	0	2	0	0	0	7851	956	391	608300	15.2739	34.5404	12	31	0	0	0	405	49	176050	0	0	0	400	24	156800
2010-11-07	Sun	0	0	0	1	0	0	0	5	0	0	0	7856	956	391	608300	14.4701	32.9483	14	34	0	0	0	405	49	176050	0	0	0	400	24	156800
2010-11-08	Mon	0	1	0	0	0	0	0	12	0	0	0	7868	956	391	608300	18.1748	33.314	18	38	0	0	0	405	49	176050	0	0	0	400	24	156800
2010-11-09	Tue	0	0	0	0	0	1	0	5	0	0	0	7873	956	391	608300	20.7754	35.8544	20	40	5	0	1750	410	49	177800	4	0	1400	404	24	158200
2010-11-10	Wed	0	0	0	0	0	0	1	11	0	0	0	7884	956	391	608300	20.2329	33.1672	20	36	0	0	0	410	49	177800	0	0	0	404	24	158200
2010-11-11	Thu	0	0	0	0	1	0	0	8	0	0	0	7892	956	391	608300	17.511	29.8309	20	32	0	0	0	410	49	177800	0	0	0	404	24	158200
2010-11-12	Fri	1	0	0	0	0	0	0	8	1	0	350	7900	957	391	608650	14.3489	29.0462	16	30	0	0	0	410	49	177800	0	0	0	404	24	158200
2010-11-13	Sat	0	0	1	0	0	0	0	5	0	0	0	7905	957	391	608650	8.7951	28.5847	12	30	0	0	0	410	49	177800	0	0	0	404	24	158200
2010-11-14	Sun	0	0	0	1	0	0	0	2	0	0	0	7907	957	391	608650	12.7828	31.9228	14	34	0	0	0	410	49	177800	0	0	0	404	24	158200
2010-11-15	Mon	0	1	0	0	0	0	0	12	1	0	350	7919	958	391	609000	18.3448	33.7203	18	38	0	0	0	410	49	177800	0	0	0	404	24	158200
2010-11-16	Tue	0	0	0	0	0	1	0	11	1	0	350	7930	959	391	609350	19.4722	34.3987	20	40	4	0	1400	414	49	179200	6	0	2100	410	24	160300
2010-11-17	Wed	0	0	0	0	0	0	1	12	0	0	0	7942	959	391	609350	21.2255	32.9685	20	36	0	0	0	414	49	179200	0	0	0	410	24	160300
2010-11-18	Thu	0	0	0	0	1	0	0	9	7	0	2450	7951	966	391	611800	17.0646	30.5683	20	32	0	0	0	414	49	179200	0	0	0	410	24	160300
2010-11-19	Fri	1	0	0	0	0	0	0	12	0	0	0	7963	966	391	611800	15.5801	31.2729	16	29	0	0	0	414	49	179200	0	0	0	410	24	160300
2010-11-20	Sat	0	0	1	0	0	0	0	6	0	0	0	7969	966	391	611800	13.1215	31.4192	12	30	0	0	0	414	49	179200	0	0	0	410	24	160300
2010-11-21	Sun	0	0	0	1	0	0	0	7	0	0	0	7976	966	391	611800	14.8696	34.0526	13	33	0	0	0	414	49	179200	0	0	0	410	24	160300
2010-11-22	Mon	0	1	0	0	0	0	0	6	0	0	0	7982	966	391	611800	20.7784	37.2931	17	38	0	0	0	414	49	179200	0	0	0	410	24	160300
2010-11-23	Tue	0	0	0	0	0	1	0	7	2	0	700	7989	968	391	612500	19.0599	35.5841	20	39	6	0	2100	420	49	181300	5	0	1750	415	24	162050
2010-11-24	Wed	0	0	0	0	0	0	1	12	9	0	3150	8001	977	391	615650	20.1114	32.5561	20	36	0	0	0	420	49	181300	0	0	0	415	24	162050
2010-11-25	Thu	0	0	0	0	1	0	0	5	0	0	0	8006	977	391	615650	20.8277	31.939	19	31	0	0	0	420	49	181300	0	0	0	415	24	162050
2010-11-26	Fri	1	0	0	0	0	0	0	8	0	0	0	8014	977	391	615650	18.1581	30.5572	16	29	0	0	0	420	49	181300	0	0	0	415	24	162050
2010-11-27	Sat	0	0	1	0	0	0	0	1	0	0	0	8015	977	391	615650	12.7846	30.3475	11	30	0	0	0	420	49	181300	0	0	0	415	24	162050
2010-11-28	Sun	0	0	0	1	0	0	0	4	0	0	0	8019	977	391	615650	12.9359	31.2713	14	33	3	0	1050	423	49	182350	4	0	1400	419	24	163450
2010-11-29	Mon	0	1	0	0	0	0	0	9	7	0	2450	8028	984	391	618100	15.9282	30.8586	18	37	4	0	1400	427	49	183750	2	0	700	421	24	164150
2010-11-30	Tue	0	0	0	0	0	1	0	7	0	0	0	8035	984	391	618100	19.2457	32.4497	20	39	8	0	2800	435	49	186550	8	0	2800	429	24	166950
2010-12-01	Wed	0	0	0	0	0	0	1	11	4	0	1400	8046	988	391	619500	18.1321	31.0205	19	35	0	0	0	435	49	186550	0	0	0	429	24	166950
2010-12-02	Thu	0	0	0	0	1	0	0	6	0	0	0	8052	988	391	619500	20.3526	29.4562	19	30	0	0	0	435	49	186550	0	0	0	429	24	166950
2010-12-03	Fri	1	0	0	0	0	0	0	12	0	0	0	8064	988	391	619500	16.8685	30.1298	15	29	0	0	0	435	49	186550	0	0	0	429	24	166950
2010-12-04	Sat	0	0	1	0	0	0	0	4	0	0	0	8068	988	391	619500	12.3364	31.5768	11	30	0	0	0	435	49	186550	0	0	0	429	24	166950
2010-12-05	Sun	0	0	0	1	0	0	0	7	0	0	0	8075	988	391	619500	14.1674	34.2774	14	34	0	0	0	435	49	186550	0	0	0	429	24	166950
2010-12-06	Mon	0	1	0	0	0	0	0	8	0	0	0	8083	988	391	619500	19.341	37.2686	18	38	0	0	0	435	49	186550	0	0	0	429	24	166950
2010-12-07	Tue	0	0	0	0	0	1	0	10	1	0	350	8093	989	391	619850	21.5057	38.5227	20	38	2	0	700	437	49	187250	2	0	700	431	24	167650
2010-12-08	Wed	0	0	0	0	0	0	1	17	0	0	0	8110	989	391	619850	22.909	37.8898	20	34	0	0	0	437	49	187250	0	0	0	431	24	167650
2010-12-09	Thu	0	0	0	0	1	0	0	7	0	0	0	8117	989	391	619850	20.8961	34.4588	19	30	0	0	0	437	49	187250	0	0	0	431	24	167650
2010-12-10	Fri	1	0	0	0	0	0	0	9	2	0	700	8126	991	391	620550	17.7211	31.339	16	29	0	0	0	437	49	187250	0	0	0	431	24	167650
2010-12-11	Sat	0	0	1	0	0	0	0	4	0	0	0	8130	991	391	620550	11.6853	31.3262	12	30	0	0	0	437	49	187250	0	0	0	431	24	167650
2010-12-12	Sun	0	0	0	1	0	0	0	7	0	0	0	8137	991	391	620550	15.175	35.692	15	34	0	0	0	437	49	187250	0	0	0	431	24	167650
2010-12-13	Mon	0	1	0	0	0	0	0	7	0	0	0	8144	991	391	620550	17.5954	37.9797	19	38	0	0	0	437	49	187250	0	0	0	431	24	167650
2010-12-14	Tue	0	0	0	0	0	1	0	13	2	0	700	8157	993	391	621250	21.2887	37.9876	20	38	4	0	1400	441	49	188650	3	0	1050	434	24	168700
2010-12-15	Wed	0	0	0	0	0	0	1	8	0	0	0	8165	993	391	621250	20.0834	35.3013	20	35	0	0	0	441	49	188650	0	0	0	434	24	168700
2010-12-16	Thu	0	0	0	0	1	0	0	14	0	0	0	8179	993	391	621250	20.1447	31.3779	20	30	0	0	0	441	49	188650	0	0	0	434	24	168700
2010-12-17	Fri	1	0	0	0	0	0	0	12	0	0	0	8191	993	391	621250	17.8288	32.0493	16	29	0	0	0	441	49	188650	0	0	0	434	24	168700
2010-12-18	Sat	0	0	1	0	0	0	0	9	0	0	0	8200	993	391	621250	14.1506	33.5021	12	30	0	0	0	441	49	188650	0	0	0	434	24	168700
2010-12-19	Sun	0	0	0	1	0	0	0	1	0	0	0	8201	993	391	621250	14.0799	33.5982	14	34	0	0	0	441	49	188650	0	0	0	434	24	168700
2010-12-20	Mon	0	1	0	0	0	0	0	5	0	0	0	8206	993	391	621250	16.4022	32.9447	18	38	0	0	0	441	49	188650	0	0	0	434	24	168700
2010-12-21	Tue	0	0	0	0	0	1	0	13	0	1	700	8219	993	392	621950	20.3407	35.694	20	38	5	0	1750	446	49	190400	3	0	1050	437	24	169750
2010-12-22	Wed	0	0	0	0	0	0	1	11	1	5	3850	8230	994	397	625800	16.1135	31.5223	19	35	0	0	0	446	49	190400	0	0	0	437	24	169750
2010-12-23	Thu	0	0	0	0	1	0	0	5	0	0	0	8235	994	397	625800	16.4414	28.4468	18	31	0	0	0	446	49	190400	0	0	0	437	24	169750
2010-12-24	Fri	1	0	0	0	0	0	0	3	0	0	0	8238	994	397	625800	10.3608	23.0298	14	29	0	0	0	446	49	190400	0	0	0	437	24	169750
2010-12-25	Sat	0	0	1	0	0	0	0	5	0	0	0	8243	994	397	625800	8.20264	23.9569	10	30	0	0	0	446	49	190400	0	0	0	437	24	169750
2010-12-26	Sun	0	0	0	1	0	0	0	8	0	0	0	8251	994	397	625800	10.8021	26.1658	13	34	0	0	0	446	49	190400	1	0	350	438	24	170100
2010-12-27	Mon	0	1	0	0	0	0	0	7	2	0	700	8258	996	397	626500	13.6836	28.2848	17	37	1	0	350	447	49	190750	3	0	1050	441	24	171150
2010-12-28	Tue	0	0	0	0	0	1	0	5	0	0	0	8263	996	397	626500	18.9578	34.7173	18	37	7	0	2450	454	49	193200	11	0	3850	452	24	175000
2010-12-29	Wed	0	0	0	0	0	0	1	13	10	0	3500	8276	1006	397	630000	13.399	29.2879	17	33	0	0	0	454	49	193200	0	0	0	452	24	175000
2010-12-30	Thu	0	0	0	0	1	0	0	3	0	0	0	8279	1006	397	630000	14.5311	24.9994	15	28	0	0	0	454	49	193200	0	0	0	452	24	175000
2010-12-31	Fri	1	0	0	0	0	0	0	5	0	0	0	8284	1006	397	630000	9.83096	23.4212	12	27	0	0	0	454	49	193200	0	0	0	452	24	175000
2011-01-01	Sat	0	0	1	0	0	0	0	7	0	0	0	8291	1006	397	630000	7.86439	24.378	9	28	0	0	0	454	49	193200	0	0	0	452	24	175000
2011-01-02	Sun	0	0	0	1	0	0	0	4	0	0	0	8295	1006	397	630000	11.6278	28.7901	13	31	0	0	0	454	49	193200	0	0	0	452	24	175000
2011-01-03	Mon	0	1	0	0	0	0	0	7	0	0	0	8302	1006	397	630000	13.5817	30.1173	16	34	2	0	700	456	49	193900	3	0	1050	455	24	176050
2011-01-04	Tue	0	0	0	0	0	1	0	5	1	0	350	8307	1007	397	630350	17.2499	32.2323	17	34	6	0	2100	462	49	196000	10	0	3500	465	24	179550
2011-01-05	Wed	0	0	0	0	0	0	1	11	16	0	5600	8318	1023	397	635950	17.3121	29.5717	16	30	0	0	0	462	49	196000	0	0	0	465	24	179550
2011-01-06	Thu	0	0	0	0	1	0	0	8	0	0	0	8326	1023	397	635950	18.0115	27.0359	16	27	0	0	0	462	49	196000	0	0	0	465	24	179550
2011-01-07	Fri	1	0	0	0	0	0	0	5	0	0	0	8331	1023	397	635950	14.9811	26.1699	14	27	0	0	0	462	49	196000	0	0	0	465	24	179550
2011-01-08	Sat	0	0	1	0	0	0	0	2	0	0	0	8333	1023	397	635950	8.26394	26.0145	12	29	0	0	0	462	49	196000	0	0	0	465	24	179550
2011-01-09	Sun	0	0	0	1	0	0	0	8	0	0	0	8341	1023	397	635950	13.1158	31.1671	14	32	0	0	0	462	49	196000	0	0	0	465	24	179550
2011-01-10	Mon	0	1	0	0	0	0	0	11	0	0	0	8352	1023	397	635950	16.5287	33.5728	18	35	0	0	0	462	49	196000	0	0	0	465	24	179550
2011-01-11	Tue	0	0	0	0	0	1	0	8	2	0	700	8360	1025	397	636650	21.0114	37.4807	20	35	5	0	1750	467	49	197750	7	0	2450	472	24	182000
2011-01-12	Wed	0	0	0	0	0	0	1	13	0	0	0	8373	1025	397	636650	16.3928	31.2289	19	31	0	0	0	467	49	197750	0	0	0	472	24	182000
2011-01-13	Thu	0	0	0	0	1	0	0	7	0	0	0	8380	1025	397	636650	17.1058	27.7523	17	28	0	0	0	467	49	197750	0	0	0	472	24	182000
2011-01-14	Fri	1	0	0	0	0	0	0	8	0	0	0	8388	1025	397	636650	14.3388	26.4865	15	28	0	0	0	467	49	197750	0	0	0	472	24	182000
2011-01-15	Sat	0	0	1	0	0	0	0	4	0	0	0	8392	1025	397	636650	8.15584	25.732	13	29	0	0	0	467	49	197750	0	0	0	472	24	182000
2011-01-16	Sun	0	0	0	1	0	0	0	2	0	0	0	8394	1025	397	636650	13.7446	33.9585	15	33	0	0	0	467	49	197750	0	0	0	472	24	182000
2011-01-17	Mon	0	1	0	0	0	0	0	14	0	0	0	8408	1025	397	636650	17.8996	35.1068	19	36	0	0	0	467	49	197750	0	0	0	472	24	182000
2011-01-18	Tue	0	0	0	0	0	1	0	9	0	0	0	8417	1025	397	636650	18.9062	34.5986	20	35	2	0	700	469	49	198450	5	0	1750	477	24	183750
2011-01-19	Wed	0	0	0	0	0	0	1	12	3	0	1050	8429	1028	397	637700	17.4242	32.3571	19	32	0	0	0	469	49	198450	0	0	0	477	24	183750
2011-01-20	Thu	0	0	0	0	1	0	0	13	0	0	0	8442	1028	397	637700	14.5993	27.524	18	28	0	0	0	469	49	198450	0	0	0	477	24	183750
2011-01-21	Fri	1	0	0	0	0	0	0	7	0	0	0	8449	1028	397	637700	14.2321	27.9462	15	28	0	0	0	469	49	198450	0	0	0	477	24	183750
2011-01-22	Sat	0	0	1	0	0	0	0	7	0	0	0	8456	1028	397	637700	9.23026	28.9217	12	29	0	0	0	469	49	198450	0	0	0	477	24	183750
2011-01-23	Sun	0	0	0	1	0	0	0	1	0	0	0	8457	1028	397	637700	14.4263	35.3906	15	33	0	0	0	469	49	198450	0	0	0	477	24	183750
2011-01-24	Mon	0	1	0	0	0	0	0	18	2	0	700	8475	1030	397	638400	18.4844	37.6536	19	36	0	0	0	469	49	198450	0	0	0	477	24	183750
2011-01-25	Tue	0	0	0	0	0	1	0	17	0	0	0	8492	1030	397	638400	20.5113	36.8034	20	36	0	4	2800	469	53	201250	0	2	1400	477	26	185150
2011-01-26	Wed	0	0	0	0	0	0	1	14	1	0	350	8506	1031	397	638750	18.2123	34.6425	19	33	0	0	0	469	53	201250	0	0	0	477	26	185150
2011-01-27	Thu	0	0	0	0	1	0	0	11	0	0	0	8517	1031	397	638750	16.9623	30.3526	19	30	0	0	0	469	53	201250	0	0	0	477	26	185150
2011-01-28	Fri	1	0	0	0	0	0	0	13	0	4	2800	8530	1031	401	641550	15.518	31.5137	15	29	0	0	0	469	53	201250	0	0	0	477	26	185150
2011-01-29	Sat	0	0	1	0	0	0	0	9	0	0	0	8539	1031	401	641550	13.3037	33.7478	12	30	0	0	0	469	53	201250	0	0	0	477	26	185150
2011-01-30	Sun	0	0	0	1	0	0	0	18	0	0	0	8557	1031	401	641550	17.048	38.0706	15	34	0	0	0	469	53	201250	0	0	0	477	26	185150
2011-01-31	Mon	0	1	0	0	0	0	0	16	2	8	6300	8573	1033	409	647850	22.002	42.7098	19	38	0	11	7700	469	64	208950	0	13	9100	477	39	194250
2011-02-01	Tue	0	0	0	0	0	1	0	24	0	14	9800	8597	1033	423	657650	23.3181	42.6767	21	39	0	0	0	469	64	208950	0	0	0	477	39	194250
2011-02-02	Wed	0	0	0	0	0	0	1	34	0	22	15400	8631	1033	445	673050	23.2975	42.1831	20	34	0	22	15400	469	86	224350	0	23	16100	477	62	210350
2011-02-03	Thu	0	0	0	0	1	0	0	16	0	6	4200	8647	1033	451	677250	24.311	40.2205	19	30	0	0	0	469	86	224350	0	0	0	477	62	210350
2011-02-04	Fri	1	0	0	0	0	0	0	18	0	0	0	8665	1033	451	677250	18.6403	38.3151	16	29	0	0	0	469	86	224350	0	1	700	477	63	211050
2011-02-05	Sat	0	0	1	0	0	0	0	14	0	0	0	8679	1033	451	677250	17.7836	41.9453	12	30	0	0	0	469	86	224350	0	0	0	477	63	211050
2011-02-06	Sun	0	0	0	1	0	0	0	12	0	5	3500	8691	1033	456	680750	20.9858	47.2026	15	34	0	0	0	469	86	224350	0	0	0	477	63	211050
2011-02-07	Mon	0	1	0	0	0	0	0	15	0	10	7000	8706	1033	466	687750	24.9339	49.0274	19	38	0	8	5600	469	94	229950	0	15	10500	477	78	221550
2011-02-08	Tue	0	0	0	0	0	1	0	18	0	6	4200	8724	1033	472	691950	27.4537	50.3085	20	38	0	0	0	469	94	229950	0	0	0	477	78	221550
2011-02-09	Wed	0	0	0	0	0	0	1	9	0	0	0	8733	1033	472	691950	25.9586	43.3898	20	34	0	0	0	469	94	229950	0	0	0	477	78	221550
2011-02-10	Thu	0	0	0	0	1	0	0	7	0	0	0	8740	1033	472	691950	18.1272	34.1097	19	29	0	0	0	469	94	229950	0	0	0	477	78	221550
2011-02-11	Fri	1	0	0	0	0	0	0	12	0	0	0	8752	1033	472	691950	19.173	35.8847	15	28	0	0	0	469	94	229950	0	0	0	477	78	221550
2011-02-12	Sat	0	0	1	0	0	0	0	8	0	0	0	8760	1033	472	691950	12.0203	31.9221	12	29	0	0	0	469	94	229950	0	0	0	477	78	221550
2011-02-13	Sun	0	0	0	1	0	0	0	7	0	0	0	8767	1033	472	691950	15.4324	35.8441	15	34	0	0	0	469	94	229950	0	0	0	477	78	221550
2011-02-14	Mon	0	1	0	0	0	0	0	9	6	0	2100	8776	1039	472	694050	18.4203	35.7964	19	37	0	0	0	469	94	229950	0	0	0	477	78	221550
2011-02-15	Tue	0	0	0	0	0	1	0	8	0	0	0	8784	1039	472	694050	19.4263	37.0475	20	38	5	0	1750	474	94	231700	0	0	0	477	78	221550
2011-02-16	Wed	0	0	0	0	0	0	1	14	0	0	0	8798	1039	472	694050	20.5634	34.8008	19	34	0	0	0	474	94	231700	0	0	0	477	78	221550
2011-02-17	Thu	0	0	0	0	1	0	0	8	0	0	0	8806	1039	472	694050	19.0554	29.9989	19	29	0	0	0	474	94	231700	0	0	0	477	78	221550
2011-02-18	Fri	1	0	0	0	0	0	0	13	0	0	0	8819	1039	472	694050	14.6845	28.0666	15	28	0	0	0	474	94	231700	0	0	0	477	78	221550
2011-02-19	Sat	0	0	1	0	0	0	0	4	0	0	0	8823	1039	472	694050	10.243	25.8305	11	29	0	0	0	474	94	231700	0	0	0	477	78	221550
2011-02-20	Sun	0	0	0	1	0	0	0	1	0	0	0	8824	1039	472	694050	11.5458	29.5935	14	33	0	0	0	474	94	231700	0	0	0	477	78	221550
2011-02-21	Mon	0	1	0	0	0	0	0	8	0	0	0	8832	1039	472	694050	17.0375	32.7969	18	37	0	0	0	474	94	231700	0	0	0	477	78	221550
2011-02-22	Tue	0	0	0	0	0	1	0	13	4	0	1400	8845	1043	472	695450	18.9419	33.9657	19	38	2	0	700	476	94	232400	3	0	1050	480	78	222600
2011-02-23	Wed	0	0	0	0	0	0	1	13	0	0	0	8858	1043	472	695450	20.5991	34.5571	19	34	0	0	0	476	94	232400	0	0	0	480	78	222600
2011-02-24	Thu	0	0	0	0	1	0	0	8	0	0	0	8866	1043	472	695450	14.797	26.4481	19	30	0	0	0	476	94	232400	0	0	0	480	78	222600
2011-02-25	Fri	1	0	0	0	0	0	0	13	4	0	1400	8879	1047	472	696850	16.1205	29.9037	16	29	0	0	0	476	94	232400	0	0	0	480	78	222600
2011-02-26	Sat	0	0	1	0	0	0	0	5	0	0	0	8884	1047	472	696850	12.7245	29.6957	12	30	0	0	0	476	94	232400	0	0	0	480	78	222600
2011-02-27	Sun	0	0	0	1	0	0	0	2	0	0	0	8886	1047	472	696850	13.1994	32.8042	15	34	0	0	0	476	94	232400	0	0	0	480	78	222600
2011-02-28	Mon	0	1	0	0	0	0	0	8	0	8	5600	8894	1047	480	702450	17.1983	35.3369	19	38	0	0	0	476	94	232400	0	0	0	480	78	222600
2011-03-01	Tue	0	0	0	0	0	1	0	11	0	0	0	8905	1047	480	702450	18.2059	36.0903	20	38	4	0	1400	480	94	233800	4	0	1400	484	78	224000
2011-03-02	Wed	0	0	0	0	0	0	1	10	0	0	0	8915	1047	480	702450	18.799	33.4091	20	34	0	0	0	480	94	233800	0	0	0	484	78	224000
2011-03-03	Thu	0	0	0	0	1	0	0	9	2	0	700	8924	1049	480	703150	17.5748	30.4911	19	30	0	0	0	480	94	233800	0	0	0	484	78	224000
2011-03-04	Fri	1	0	0	0	0	0	0	11	0	0	0	8935	1049	480	703150	14.2989	28.7245	15	29	0	0	0	480	94	233800	0	0	0	484	78	224000
2011-03-05	Sat	0	0	1	0	0	0	0	4	0	0	0	8939	1049	480	703150	10.5268	27.7284	12	30	0	0	0	480	94	233800	0	0	0	484	78	224000
2011-03-06	Sun	0	0	0	1	0	0	0	3	0	0	0	8942	1049	480	703150	13.5655	33.4427	14	34	0	0	0	480	94	233800	0	0	0	484	78	224000
2011-03-07	Mon	0	1	0	0	0	0	0	8	0	0	0	8950	1049	480	703150	15.1362	35.2161	19	38	0	0	0	480	94	233800	0	0	0	484	78	224000
2011-03-08	Tue	0	0	0	0	0	1	0	6	2	0	700	8956	1051	480	703850	19.7504	40.1872	20	38	10	0	3500	490	94	237300	11	0	3850	495	78	227850
2011-03-09	Wed	0	0	0	0	0	0	1	15	1	8	5950	8971	1052	488	709800	21.4624	33.5625	19	34	0	0	0	490	94	237300	0	0	0	495	78	227850
2011-03-10	Thu	0	0	0	0	1	0	0	12	2	0	700	8983	1054	488	710500	19.5507	30.2261	18	30	0	0	0	490	94	237300	0	0	0	495	78	227850
2011-03-11	Fri	1	0	0	0	0	0	0	7	0	8	5600	8990	1054	496	716100	15.8428	30.9532	15	28	0	0	0	490	94	237300	0	0	0	495	78	227850
2011-03-12	Sat	0	0	1	0	0	0	0	5	0	0	0	8995	1054	496	716100	11.6885	29.6462	11	29	0	0	0	490	94	237300	0	0	0	495	78	227850
2011-03-13	Sun	0	0	0	1	0	0	0	11	3	2	2450	9006	1057	498	718550	15.7521	35.0742	13	33	0	0	0	490	94	237300	0	0	0	495	78	227850
2011-03-14	Mon	0	1	0	0	0	0	0	13	0	8	5600	9019	1057	506	724150	21.4031	39.6565	18	37	0	0	0	490	94	237300	0	0	0	495	78	227850
2011-03-15	Tue	0	0	0	0	0	1	0	7	4	0	1400	9026	1061	506	725550	21.1061	38.6174	20	38	1	0	350	491	94	237650	0	0	0	495	78	227850
2011-03-16	Wed	0	0	0	0	0	0	1	13	0	0	0	9039	1061	506	725550	20.9882	37.5588	20	34	0	0	0	491	94	237650	0	0	0	495	78	227850
2011-03-17	Thu	0	0	0	0	1	0	0	19	0	0	0	9058	1061	506	725550	22.2311	34.5585	19	30	0	0	0	491	94	237650	0	0	0	495	78	227850
2011-03-18	Fri	1	0	0	0	0	0	0	12	0	20	14000	9070	1061	526	739550	17.5898	33.0784	15	29	0	0	0	491	94	237650	0	0	0	495	78	227850
2011-03-19	Sat	0	0	1	0	0	0	0	9	0	0	0	9079	1061	526	739550	13.0444	34.3484	12	30	0	0	0	491	94	237650	0	0	0	495	78	227850
2011-03-20	Sun	0	0	0	1	0	0	0	5	0	0	0	9084	1061	526	739550	15.7212	37.0449	14	34	0	0	0	491	94	237650	0	0	0	495	78	227850
2011-03-21	Mon	0	1	0	0	0	0	0	12	7	0	2450	9096	1068	526	742000	19.6921	38.7386	18	38	0	0	0	491	94	237650	0	0	0	495	78	227850
2011-03-22	Tue	0	0	0	0	0	1	0	12	0	0	0	9108	1068	526	742000	21.5086	39.245	20	39	0	0	0	491	94	237650	0	0	0	495	78	227850
2011-03-23	Wed	0	0	0	0	0	0	1	13	2	0	700	9121	1070	526	742700	20.9943	36.575	20	35	0	0	0	491	94	237650	0	0	0	495	78	227850
2011-03-24	Thu	0	0	0	0	1	0	0	10	0	0	0	9131	1070	526	742700	21.5075	34.3904	20	32	0	0	0	491	94	237650	0	0	0	495	78	227850
2011-03-25	Fri	1	0	0	0	0	0	0	14	0	0	0	9145	1070	526	742700	18.3676	32.3639	16	31	0	0	0	491	94	237650	0	0	0	495	78	227850
2011-03-26	Sat	0	0	1	0	0	0	0	5	0	0	0	9150	1070	526	742700	15.1772	33.7937	11	32	0	0	0	491	94	237650	0	0	0	495	78	227850
2011-03-27	Sun	0	0	0	1	0	0	0	5	1	0	350	9155	1071	526	743050	18.6785	38.8922	14	34	0	0	0	491	94	237650	0	0	0	495	78	227850
2011-03-28	Mon	0	1	0	0	0	0	0	13	2	0	700	9168	1073	526	743750	22.3207	41.5779	19	37	0	0	0	491	94	237650	0	0	0	495	78	227850
2011-03-29	Tue	0	0	0	0	0	1	0	16	2	0	700	9184	1075	526	744450	23.3703	39.2471	21	38	0	0	0	491	94	237650	0	0	0	495	78	227850
2011-03-30	Wed	0	0	0	0	0	0	1	7	0	0	0	9191	1075	526	744450	21.6227	35.6066	21	35	0	0	0	491	94	237650	0	0	0	495	78	227850
2011-03-31	Thu	0	0	0	0	1	0	0	17	2	0	700	9208	1077	526	745150	20.6476	31.3361	20	32	0	0	0	491	94	237650	0	0	0	495	78	227850
2011-04-01	Fri	1	0	0	0	0	0	0	12	0	0	0	9220	1077	526	745150	17.3946	33.39	15	31	0	0	0	491	94	237650	0	0	0	495	78	227850
2011-04-02	Sat	0	0	1	0	0	0	0	5	0	0	0	9225	1077	526	745150	12.1447	31.0602	11	31	0	0	0	491	94	237650	0	0	0	495	78	227850
2011-04-03	Sun	0	0	0	1	0	0	0	3	0	0	0	9228	1077	526	745150	17.0488	37.0651	14	34	0	0	0	491	94	237650	0	0	0	495	78	227850
2011-04-04	Mon	0	1	0	0	0	0	0	15	0	0	0	9243	1077	526	745150	21.0193	38.4515	19	38	0	0	0	491	94	237650	0	0	0	495	78	227850
2011-04-05	Tue	0	0	0	0	0	1	0	12	0	0	0	9255	1077	526	745150	22.3198	40.9142	21	39	0	0	0	491	94	237650	0	0	0	495	78	227850
2011-04-06	Wed	0	0	0	0	0	0	1	13	1	0	350	9268	1078	526	745500	22.0357	35.9001	20	36	0	0	0	491	94	237650	0	0	0	495	78	227850
2011-04-07	Thu	0	0	0	0	1	0	0	12	0	0	0	9280	1078	526	745500	20.7076	30.6944	19	33	0	0	0	491	94	237650	0	0	0	495	78	227850
2011-04-08	Fri	1	0	0	0	0	0	0	8	0	0	0	9288	1078	526	745500	18.3079	31.425	15	32	0	0	0	491	94	237650	0	0	0	495	78	227850
2011-04-09	Sat	0	0	1	0	0	0	0	10	0	0	0	9298	1078	526	745500	13.8311	28.9886	11	33	0	0	0	491	94	237650	0	0	0	495	78	227850
2011-04-10	Sun	0	0	0	1	0	0	0	10	0	0	0	9308	1078	526	745500	16.7187	33.0427	14	36	0	0	0	491	94	237650	0	0	0	495	78	227850
2011-04-11	Mon	0	1	0	0	0	0	0	9	0	8	5600	9317	1078	534	751100	24.0177	39.4437	19	39	0	0	0	491	94	237650	0	0	0	495	78	227850
2011-04-12	Tue	0	0	0	0	0	1	0	13	0	0	0	9330	1078	534	751100	26.55	39.5588	21	39	0	0	0	491	94	237650	0	0	0	495	78	227850
2011-04-13	Wed	0	0	0	0	0	0	1	12	0	0	0	9342	1078	534	751100	23.953	38.3943	20	36	0	0	0	491	94	237650	0	0	0	495	78	227850
2011-04-14	Thu	0	0	0	0	1	0	0	11	2	0	700	9353	1080	534	751800	23.8374	32.4583	19	33	0	0	0	491	94	237650	0	0	0	495	78	227850
2011-04-15	Fri	1	0	0	0	0	0	0	13	1	6	4550	9366	1081	540	756350	21.3985	34.9434	15	32	0	0	0	491	94	237650	0	0	0	495	78	227850
2011-04-16	Sat	0	0	1	0	0	0	0	3	0	0	0	9369	1081	540	756350	14.2903	31.1035	11	33	0	0	0	491	94	237650	0	0	0	495	78	227850
2011-04-17	Sun	0	0	0	1	0	0	0	8	0	0	0	9377	1081	540	756350	18.153	35.1244	15	36	0	0	0	491	94	237650	0	0	0	495	78	227850
2011-04-18	Mon	0	1	0	0	0	0	0	8	0	0	0	9385	1081	540	756350	23.3439	39.8132	19	39	0	0	0	491	94	237650	0	0	0	495	78	227850
2011-04-19	Tue	0	0	0	0	0	1	0	10	0	0	0	9395	1081	540	756350	25.8447	39.6121	21	39	6	0	2100	497	94	239750	4	0	1400	499	78	229250
2011-04-20	Wed	0	0	0	0	0	0	1	8	2	0	700	9403	1083	540	757050	25.8205	38.1877	20	37	0	0	0	497	94	239750	0	0	0	499	78	229250
2011-04-21	Thu	0	0	0	0	1	0	0	8	0	2	1400	9411	1083	542	758450	22.5067	29.3845	20	33	0	0	0	497	94	239750	0	0	0	499	78	229250
2011-04-22	Fri	1	0	0	0	0	0	0	6	0	0	0	9417	1083	542	758450	10.1138	25.4029	15	32	0	0	0	497	94	239750	0	0	0	499	78	229250
2011-04-23	Sat	0	0	1	0	0	0	0	11	0	0	0	9428	1083	542	758450	9.40506	28.0688	11	33	0	0	0	497	94	239750	0	0	0	499	78	229250
2011-04-24	Sun	0	0	0	1	0	0	0	7	1	0	350	9435	1084	542	758800	15.3213	34.3487	15	37	0	0	0	497	94	239750	0	0	0	499	78	229250
2011-04-25	Mon	0	1	0	0	0	0	0	6	0	0	0	9441	1084	542	758800	14.9293	33.782	19	41	0	0	0	497	94	239750	0	0	0	499	78	229250
2011-04-26	Tue	0	0	0	0	0	1	0	11	0	4	2800	9452	1084	546	761600	18.4321	38.0831	20	40	0	0	0	497	94	239750	5	0	1750	504	78	231000
2011-04-27	Wed	0	0	0	0	0	0	1	19	0	4	2800	9471	1084	550	764400	18.6827	34.225	20	36	0	0	0	497	94	239750	0	1	700	504	79	231700
2011-04-28	Thu	0	0	0	0	1	0	0	7	0	0	0	9478	1084	550	764400	20.4144	33.8374	18	32	0	0	0	497	94	239750	0	0	0	504	79	231700
2011-04-29	Fri	1	0	0	0	0	0	0	13	0	0	0	9491	1084	550	764400	15.8499	33.1763	14	30	0	0	0	497	94	239750	0	0	0	504	79	231700
2011-04-30	Sat	0	0	1	0	0	0	0	3	0	0	0	9494	1084	550	764400	13.4436	33.6961	11	31	0	0	0	497	94	239750	0	0	0	504	79	231700
2011-05-01	Sun	0	0	0	1	0	0	0	2	0	0	0	9496	1084	550	764400	15.9065	36.2812	14	36	0	0	0	497	94	239750	0	0	0	504	79	231700
2011-05-02	Mon	0	1	0	0	0	0	0	10	0	0	0	9506	1084	550	764400	19.0259	36.7912	18	40	0	0	0	497	94	239750	0	0	0	504	79	231700
2011-05-03	Tue	0	0	0	0	0	1	0	14	0	0	0	9520	1084	550	764400	20.1122	37.2328	21	41	4	0	1400	501	94	241150	2	0	700	506	79	232400
2011-05-04	Wed	0	0	0	0	0	0	1	6	0	0	0	9526	1084	550	764400	18.1755	34.2723	20	37	0	0	0	501	94	241150	0	0	0	506	79	232400
2011-05-05	Thu	0	0	0	0	1	0	0	10	0	0	0	9536	1084	550	764400	17.4325	30.2218	18	32	0	0	0	501	94	241150	0	0	0	506	79	232400
2011-05-06	Fri	1	0	0	0	0	0	0	10	0	0	0	9546	1084	550	764400	23.3885	32.408	15	30	0	0	0	501	94	241150	0	0	0	506	79	232400
2011-05-07	Sat	0	0	1	0	0	0	0	8	0	0	0	9554	1084	550	764400	11.8516	29.366	11	32	0	0	0	501	94	241150	0	0	0	506	79	232400
2011-05-08	Sun	0	0	0	1	0	0	0	5	0	0	0	9559	1084	550	764400	15.3282	35.7162	14	37	0	0	0	501	94	241150	0	0	0	506	79	232400
2011-05-09	Mon	0	1	0	0	0	0	0	11	1	0	350	9570	1085	550	764750	19.2604	38.0133	19	41	0	0	0	501	94	241150	0	0	0	506	79	232400
2011-05-10	Tue	0	0	0	0	0	1	0	9	2	0	700	9579	1087	550	765450	20.1677	39.9933	21	41	2	0	700	503	94	241850	1	0	350	507	79	232750
2011-05-11	Wed	0	0	0	0	0	0	1	16	1	0	350	9595	1088	550	765800	18.2897	35.7191	21	37	0	0	0	503	94	241850	0	0	0	507	79	232750
2011-05-12	Thu	0	0	0	0	1	0	0	14	0	0	0	9609	1088	550	765800	19.8878	34.704	19	32	0	0	0	503	94	241850	0	0	0	507	79	232750
2011-05-13	Fri	1	0	0	0	0	0	0	6	2	0	700	9615	1090	550	766500	17.4372	34.9993	15	31	0	0	0	503	94	241850	0	0	0	507	79	232750
2011-05-14	Sat	0	0	1	0	0	0	0	9	0	0	0	9624	1090	550	766500	11.8265	33.3672	12	32	0	0	0	503	94	241850	0	0	0	507	79	232750
2011-05-15	Sun	0	0	0	1	0	0	0	10	0	0	0	9634	1090	550	766500	16.7115	39.8589	14	36	0	0	0	503	94	241850	0	0	0	507	79	232750
2011-05-16	Mon	0	1	0	0	0	0	0	15	0	10	7000	9649	1090	560	773500	21.0976	43.7158	19	41	0	0	0	503	94	241850	0	0	0	507	79	232750
2011-05-17	Tue	0	0	0	0	0	1	0	9	2	0	700	9658	1092	560	774200	21.4292	42.9854	21	42	0	0	0	503	94	241850	0	0	0	507	79	232750
2011-05-18	Wed	0	0	0	0	0	0	1	18	1	4	3150	9676	1093	564	777350	23.0805	43.22	21	38	0	0	0	503	94	241850	0	0	0	507	79	232750
2011-05-19	Thu	0	0	0	0	1	0	0	9	1	0	350	9685	1094	564	777700	22.1773	38.6038	22	36	0	0	0	503	94	241850	0	0	0	507	79	232750
2011-05-20	Fri	1	0	0	0	0	0	0	10	0	0	0	9695	1094	564	777700	20.7574	39.1508	18	35	0	0	0	503	94	241850	0	0	0	507	79	232750
2011-05-21	Sat	0	0	1	0	0	0	0	4	0	0	0	9699	1094	564	777700	16.7848	38.8124	15	37	0	0	0	503	94	241850	0	0	0	507	79	232750
2011-05-22	Sun	0	0	0	1	0	0	0	5	0	0	0	9704	1094	564	777700	19.1092	42.7823	18	40	0	0	0	503	94	241850	0	0	0	507	79	232750
2011-05-23	Mon	0	1	0	0	0	0	0	12	4	0	1400	9716	1098	564	779100	24.2389	44.6591	22	44	0	0	0	503	94	241850	0	0	0	507	79	232750
2011-05-24	Tue	0	0	0	0	0	1	0	14	0	0	0	9730	1098	564	779100	23.7664	43.5744	24	45	7	0	2450	510	94	244300	4	0	1400	511	79	234150
2011-05-25	Wed	0	0	0	0	0	0	1	11	0	0	0	9741	1098	564	779100	23.3872	41.7695	24	41	0	0	0	510	94	244300	0	0	0	511	79	234150
2011-05-26	Thu	0	0	0	0	1	0	0	11	0	0	0	9752	1098	564	779100	21.2127	35.5576	22	38	0	0	0	510	94	244300	0	0	0	511	79	234150
2011-05-27	Fri	1	0	0	0	0	0	0	11	0	0	0	9763	1098	564	779100	18.8713	35.7594	18	37	0	0	0	510	94	244300	0	0	0	511	79	234150
2011-05-28	Sat	0	0	1	0	0	0	0	4	0	0	0	9767	1098	564	779100	13.3166	36.8972	15	38	0	0	0	510	94	244300	0	0	0	511	79	234150
2011-05-29	Sun	0	0	0	1	0	0	0	4	0	0	0	9771	1098	564	779100	17.7243	42.3916	18	42	0	0	0	510	94	244300	0	0	0	511	79	234150
2011-05-30	Mon	0	1	0	0	0	0	0	12	0	0	0	9783	1098	564	779100	22.5619	45.5359	22	45	0	0	0	510	94	244300	0	0	0	511	79	234150
2011-05-31	Tue	0	0	0	0	0	1	0	12	0	0	0	9795	1098	564	779100	21.8235	44.1197	24	45	6	0	2100	516	94	246400	8	0	2800	519	79	236950
2011-06-01	Wed	0	0	0	0	0	0	1	8	9	0	3150	9803	1107	564	782250	20.3019	36.9313	23	42	0	0	0	516	94	246400	0	0	0	519	79	236950
2011-06-02	Thu	0	0	0	0	1	0	0	7	0	0	0	9810	1107	564	782250	16.7721	32.8488	22	38	0	0	0	516	94	246400	0	0	0	519	79	236950
2011-06-03	Fri	1	0	0	0	0	0	0	12	0	0	0	9822	1107	564	782250	19.2536	37.9612	17	36	0	0	0	516	94	246400	0	0	0	519	79	236950
2011-06-04	Sat	0	0	1	0	0	0	0	2	0	0	0	9824	1107	564	782250	14.4558	34.7295	14	38	0	0	0	516	94	246400	0	0	0	519	79	236950
2011-06-05	Sun	0	0	0	1	0	0	0	4	0	0	0	9828	1107	564	782250	16.3926	38.3906	17	42	0	0	0	516	94	246400	4	0	1400	523	79	238350
2011-06-06	Mon	0	1	0	0	0	0	0	8	15	0	5250	9836	1122	564	787500	21.2248	40.4071	21	44	0	0	0	516	94	246400	0	0	0	523	79	238350
2011-06-07	Tue	0	0	0	0	0	1	0	9	2	0	700	9845	1124	564	788200	22.3441	39.9525	23	44	16	0	5600	532	94	252000	11	0	3850	534	79	242200
2011-06-08	Wed	0	0	0	0	0	0	1	14	1	0	350	9859	1125	564	788550	21.378	37.1698	22	41	0	4	2800	532	98	254800	0	0	0	534	79	242200
2011-06-09	Thu	0	0	0	0	1	0	0	15	2	6	4900	9874	1127	570	793450	21.0863	34.2581	20	37	0	0	0	532	98	254800	0	0	0	534	79	242200
2011-06-10	Fri	1	0	0	0	0	0	0	16	2	0	700	9890	1129	570	794150	19.9154	35.9455	17	36	0	0	0	532	98	254800	0	0	0	534	79	242200
2011-06-11	Sat	0	0	1	0	0	0	0	10	0	0	0	9900	1129	570	794150	14.7674	37.6297	14	38	0	0	0	532	98	254800	0	0	0	534	79	242200
2011-06-12	Sun	0	0	0	1	0	0	0	8	0	0	0	9908	1129	570	794150	17.3874	42.0029	18	42	0	0	0	532	98	254800	0	0	0	534	79	242200
2011-06-13	Mon	0	1	0	0	0	0	0	1	0	0	0	9909	1129	570	794150	18.0529	42.0821	22	44	0	0	0	532	98	254800	0	0	0	534	79	242200
2011-06-14	Tue	0	0	0	0	0	1	0	14	0	0	0	9923	1129	570	794150	22.1919	45.934	23	44	0	0	0	532	98	254800	1	0	350	535	79	242550
2011-06-15	Wed	0	0	0	0	0	0	1	15	0	0	0	9938	1129	570	794150	23.8205	41.051	22	40	0	0	0	532	98	254800	0	0	0	535	79	242550
2011-06-16	Thu	0	0	0	0	1	0	0	14	3	0	1050	9952	1132	570	795200	23.9864	39.2999	20	34	0	0	0	532	98	254800	0	0	0	535	79	242550
2011-06-17	Fri	1	0	0	0	0	0	0	12	0	0	0	9964	1132	570	795200	19.3189	37.1832	17	32	0	0	0	532	98	254800	0	0	0	535	79	242550
2011-06-18	Sat	0	0	1	0	0	0	0	9	2	0	700	9973	1134	570	795900	14.7473	35.8441	13	34	0	0	0	532	98	254800	0	0	0	535	79	242550
2011-06-19	Sun	0	0	0	1	0	0	0	8	0	0	0	9981	1134	570	795900	17.3381	39.0011	15	38	0	0	0	532	98	254800	0	0	0	535	79	242550
2011-06-20	Mon	0	1	0	0	0	0	0	23	0	22	15400	10004	1134	592	811300	22.9914	43.753	20	42	0	2	1400	532	100	256200	0	6	4200	535	85	246750
2011-06-21	Tue	0	0	0	0	0	1	0	12	3	0	1050	10016	1137	592	812350	24.6809	47.3317	23	43	0	0	0	532	100	256200	0	0	0	535	85	246750
2011-06-22	Wed	0	0	0	0	0	0	1	14	0	0	0	10030	1137	592	812350	25.4396	44.2296	22	39	0	0	0	532	100	256200	0	0	0	535	85	246750
2011-06-23	Thu	0	0	0	0	1	0	0	7	0	0	0	10037	1137	592	812350	19.2464	37.5854	20	34	0	0	0	532	100	256200	0	0	0	535	85	246750
2011-06-24	Fri	1	0	0	0	0	0	0	8	0	0	0	10045	1137	592	812350	21.7667	41.5302	16	32	0	0	0	532	100	256200	0	0	0	535	85	246750
2011-06-25	Sat	0	0	1	0	0	0	0	13	0	0	0	10058	1137	592	812350	16.4046	38.7976	13	34	0	0	0	532	100	256200	0	0	0	535	85	246750
2011-06-26	Sun	0	0	0	1	0	0	0	10	0	0	0	10068	1137	592	812350	20.4443	44.5405	15	38	0	0	0	532	100	256200	0	0	0	535	85	246750
2011-06-27	Mon	0	1	0	0	0	0	0	11	1	4	3150	10079	1138	596	815500	25.6148	47.8406	20	41	0	0	0	532	100	256200	0	0	0	535	85	246750
2011-06-28	Tue	0	0	0	0	0	1	0	13	2	0	700	10092	1140	596	816200	25.2482	44.9188	23	42	0	0	0	532	100	256200	0	0	0	535	85	246750
2011-06-29	Wed	0	0	0	0	0	0	1	13	3	0	1050	10105	1143	596	817250	27.0232	44.5676	22	37	0	0	0	532	100	256200	0	0	0	535	85	246750
2011-06-30	Thu	0	0	0	0	1	0	0	9	0	0	0	10114	1143	596	817250	22.8015	37.4823	20	33	0	0	0	532	100	256200	0	0	0	535	85	246750
2011-07-01	Fri	1	0	0	0	0	0	0	15	2	8	6300	10129	1145	604	823550	21.0525	39.081	17	32	0	0	0	532	100	256200	0	0	0	535	85	246750
2011-07-02	Sat	0	0	1	0	0	0	0	7	0	0	0	10136	1145	604	823550	17.1408	39.9855	13	33	0	0	0	532	100	256200	0	0	0	535	85	246750
2011-07-03	Sun	0	0	0	1	0	0	0	7	1	0	350	10143	1146	604	823900	18.9035	41.8938	15	38	0	0	0	532	100	256200	0	0	0	535	85	246750
2011-07-04	Mon	0	1	0	0	0	0	0	11	0	0	0	10154	1146	604	823900	23.8864	44.6946	20	41	0	0	0	532	100	256200	0	0	0	535	85	246750
2011-07-05	Tue	0	0	0	0	0	1	0	12	0	4	2800	10166	1146	608	826700	26.7919	46.9964	23	42	0	0	0	532	100	256200	0	0	0	535	85	246750
2011-07-06	Wed	0	0	0	0	0	0	1	18	0	0	0	10184	1146	608	826700	25.8495	43.6051	22	38	0	0	0	532	100	256200	0	0	0	535	85	246750
2011-07-07	Thu	0	0	0	0	1	0	0	8	0	0	0	10192	1146	608	826700	23.0726	40.908	21	34	0	0	0	532	100	256200	0	0	0	535	85	246750
2011-07-08	Fri	1	0	0	0	0	0	0	10	0	0	0	10202	1146	608	826700	18.0691	37.0908	17	32	0	0	0	532	100	256200	0	0	0	535	85	246750
2011-07-09	Sat	0	0	1	0	0	0	0	4	0	0	0	10206	1146	608	826700	14.0379	34.9007	13	34	0	0	0	532	100	256200	0	0	0	535	85	246750
2011-07-10	Sun	0	0	0	1	0	0	0	4	0	0	0	10210	1146	608	826700	17.4893	39.773	16	38	0	0	0	532	100	256200	0	0	0	535	85	246750
2011-07-11	Mon	0	1	0	0	0	0	0	12	0	0	0	10222	1146	608	826700	22.2375	42.3659	21	41	0	0	0	532	100	256200	0	0	0	535	85	246750
2011-07-12	Tue	0	0	0	0	0	1	0	16	0	0	0	10238	1146	608	826700	23.6257	42.2062	23	42	4	0	1400	536	100	257600	0	0	0	535	85	246750
2011-07-13	Wed	0	0	0	0	0	0	1	20	0	0	0	10258	1146	608	826700	20.8535	38.0708	21	38	0	3	2100	536	103	259700	0	0	0	535	85	246750
2011-07-14	Thu	0	0	0	0	1	0	0	8	0	0	0	10266	1146	608	826700	22.1647	34.8194	20	36	0	0	0	536	103	259700	0	0	0	535	85	246750
2011-07-15	Fri	1	0	0	0	0	0	0	22	0	0	0	10288	1146	608	826700	17.8994	35.0854	17	34	0	0	0	536	103	259700	0	0	0	535	85	246750
2011-07-16	Sat	0	0	1	0	0	0	0	11	2	0	700	10299	1148	608	827400	16.1035	38.8795	13	36	0	0	0	536	103	259700	0	0	0	535	85	246750
2011-07-17	Sun	0	0	0	1	0	0	0	3	0	0	0	10302	1148	608	827400	18.934	43.0866	16	40	0	0	0	536	103	259700	0	0	0	535	85	246750
2011-07-18	Mon	0	1	0	0	0	0	0	15	0	8	5600	10317	1148	616	833000	22.0371	45.3819	21	42	0	3	2100	536	106	261800	0	3	2100	535	88	248850
2011-07-19	Tue	0	0	0	0	0	1	0	10	0	0	0	10327	1148	616	833000	25.342	48.5681	23	42	0	0	0	536	106	261800	0	0	0	535	88	248850
2011-07-20	Wed	0	0	0	0	0	0	1	8	0	0	0	10335	1148	616	833000	23.6852	43.6507	21	38	0	0	0	536	106	261800	0	0	0	535	88	248850
2011-07-21	Thu	0	0	0	0	1	0	0	13	3	0	1050	10348	1151	616	834050	20.9256	34.6904	20	35	0	0	0	536	106	261800	0	0	0	535	88	248850
2011-07-22	Fri	1	0	0	0	0	0	0	14	0	0	0	10362	1151	616	834050	20.0377	37.2827	17	35	0	0	0	536	106	261800	0	0	0	535	88	248850
2011-07-23	Sat	0	0	1	0	0	0	0	7	0	0	0	10369	1151	616	834050	12.305	33.537	12	36	0	0	0	536	106	261800	0	0	0	535	88	248850
2011-07-24	Sun	0	0	0	1	0	0	0	8	0	0	0	10377	1151	616	834050	17.0152	40.8762	15	40	0	0	0	536	106	261800	0	0	0	535	88	248850
2011-07-25	Mon	0	1	0	0	0	0	0	11	0	0	0	10388	1151	616	834050	22.9318	45.2558	20	43	0	0	0	536	106	261800	0	0	0	535	88	248850
2011-07-26	Tue	0	0	0	0	0	1	0	20	0	0	0	10408	1151	616	834050	23.3537	43.7356	22	43	0	0	0	536	106	261800	0	0	0	535	88	248850
2011-07-27	Wed	0	0	0	0	0	0	1	9	2	0	700	10417	1153	616	834750	24.0758	41.6731	21	39	0	0	0	536	106	261800	0	0	0	535	88	248850
2011-07-28	Thu	0	0	0	0	1	0	0	10	0	0	0	10427	1153	616	834750	23.725	38.5918	20	36	0	0	0	536	106	261800	0	0	0	535	88	248850
2011-07-29	Fri	1	0	0	0	0	0	0	15	0	0	0	10442	1153	616	834750	20.882	37.9958	16	35	0	0	0	536	106	261800	0	0	0	535	88	248850
2011-07-30	Sat	0	0	1	0	0	0	0	7	0	0	0	10449	1153	616	834750	15.0965	38.4167	12	36	0	0	0	536	106	261800	0	0	0	535	88	248850
2011-07-31	Sun	0	0	0	1	0	0	0	1	0	0	0	10450	1153	616	834750	17.2645	41.8578	15	40	0	0	0	536	106	261800	0	0	0	535	88	248850
2011-08-01	Mon	0	1	0	0	0	0	0	7	6	0	2100	10457	1159	616	836850	20.8709	44.5805	20	43	0	0	0	536	106	261800	0	0	0	535	88	248850
2011-08-02	Tue	0	0	0	0	0	1	0	11	0	0	0	10468	1159	616	836850	24.2159	44.4026	22	43	10	0	3500	546	106	265300	8	0	2800	543	88	251650
2011-08-03	Wed	0	0	0	0	0	0	1	10	11	0	3850	10478	1170	616	840700	22.6873	42.0674	21	39	0	0	0	546	106	265300	0	0	0	543	88	251650
2011-08-04	Thu	0	0	0	0	1	0	0	14	2	0	700	10492	1172	616	841400	21.7268	36.7711	20	36	0	0	0	546	106	265300	0	0	0	543	88	251650
2011-08-05	Fri	1	0	0	0	0	0	0	11	0	10	7000	10503	1172	626	848400	18.8959	36.8374	16	34	0	0	0	546	106	265300	0	0	0	543	88	251650
2011-08-06	Sat	0	0	1	0	0	0	0	10	0	0	0	10513	1172	626	848400	12.0762	34.1662	12	36	0	0	0	546	106	265300	0	0	0	543	88	251650
2011-08-07	Sun	0	0	0	1	0	0	0	5	0	0	0	10518	1172	626	848400	16.4867	40.4928	16	39	0	0	0	546	106	265300	0	0	0	543	88	251650
2011-08-08	Mon	0	1	0	0	0	0	0	11	4	0	1400	10529	1176	626	849800	21.3916	43.8562	20	43	0	0	0	546	106	265300	0	0	0	543	88	251650
2011-08-09	Tue	0	0	0	0	0	1	0	7	0	0	0	10536	1176	626	849800	23.6448	43.713	22	43	6	0	2100	552	106	267400	4	0	1400	547	88	253050
2011-08-10	Wed	0	0	0	0	0	0	1	14	2	0	700	10550	1178	626	850500	21.5053	40.7392	22	39	0	0	0	552	106	267400	0	0	0	547	88	253050
2011-08-11	Thu	0	0	0	0	1	0	0	15	0	0	0	10565	1178	626	850500	22.8026	38.4213	22	37	0	0	0	552	106	267400	0	0	0	547	88	253050
2011-08-12	Fri	1	0	0	0	0	0	0	9	0	0	0	10574	1178	626	850500	18.7279	35.639	18	35	0	0	0	552	106	267400	0	0	0	547	88	253050
2011-08-13	Sat	0	0	1	0	0	0	0	9	0	0	0	10583	1178	626	850500	12.5819	33.4592	13	37	0	0	0	552	106	267400	0	0	0	547	88	253050
2011-08-14	Sun	0	0	0	1	0	0	0	4	0	0	0	10587	1178	626	850500	16.4672	40.0244	16	40	0	0	0	552	106	267400	0	0	0	547	88	253050
2011-08-15	Mon	0	1	0	0	0	0	0	20	1	0	350	10607	1179	626	850850	19.7497	41.6551	21	44	0	0	0	552	106	267400	0	0	0	547	88	253050
2011-08-16	Tue	0	0	0	0	0	1	0	15	0	0	0	10622	1179	626	850850	22.1365	43.7075	23	45	0	2	1400	552	108	268800	0	0	0	547	88	253050
2011-08-17	Wed	0	0	0	0	0	0	1	11	2	0	700	10633	1181	626	851550	21.3836	40.7656	22	41	0	0	0	552	108	268800	0	0	0	547	88	253050
2011-08-18	Thu	0	0	0	0	1	0	0	12	0	0	0	10645	1181	626	851550	23.5751	39.9796	22	38	0	0	0	552	108	268800	0	0	0	547	88	253050
2011-08-19	Fri	1	0	0	0	0	0	0	10	0	0	0	10655	1181	626	851550	19.8276	40.1924	18	36	0	0	0	552	108	268800	0	0	0	547	88	253050
2011-08-20	Sat	0	0	1	0	0	0	0	7	0	0	0	10662	1181	626	851550	13.9684	38.6083	13	37	0	0	0	552	108	268800	0	0	0	547	88	253050
2011-08-21	Sun	0	0	0	1	0	0	0	7	0	0	0	10669	1181	626	851550	17.1796	42.5018	17	41	0	0	0	552	108	268800	0	0	0	547	88	253050
2011-08-22	Mon	0	1	0	0	0	0	0	12	1	0	350	10681	1182	626	851900	22.4836	45.621	22	44	0	0	0	552	108	268800	0	0	0	547	88	253050
2011-08-23	Tue	0	0	0	0	0	1	0	15	0	0	0	10696	1182	626	851900	23.2855	45.9735	23	45	2	0	700	554	108	269500	0	0	0	547	88	253050
2011-08-24	Wed	0	0	0	0	0	0	1	11	0	0	0	10707	1182	626	851900	21.6752	41.7261	22	42	0	0	0	554	108	269500	0	0	0	547	88	253050
2011-08-25	Thu	0	0	0	0	1	0	0	7	0	0	0	10714	1182	626	851900	21.8782	38.5263	22	38	0	0	0	554	108	269500	0	0	0	547	88	253050
2011-08-26	Fri	1	0	0	0	0	0	0	9	0	0	0	10723	1182	626	851900	20.1845	37.4031	18	37	0	0	0	554	108	269500	0	0	0	547	88	253050
2011-08-27	Sat	0	0	1	0	0	0	0	7	1	0	350	10730	1183	626	852250	15.4755	39.2109	13	37	0	0	0	554	108	269500	0	0	0	547	88	253050
2011-08-28	Sun	0	0	0	1	0	0	0	5	0	0	0	10735	1183	626	852250	17.782	42.7559	17	41	0	0	0	554	108	269500	0	0	0	547	88	253050
2011-08-29	Mon	0	1	0	0	0	0	0	21	0	0	0	10756	1183	626	852250	22.5933	44.7611	22	45	0	0	0	554	108	269500	0	0	0	547	88	253050
2011-08-30	Tue	0	0	0	0	0	1	0	15	0	0	0	10771	1183	626	852250	25.6648	47.1038	23	45	0	0	0	554	108	269500	0	0	0	547	88	253050
2011-08-31	Wed	0	0	0	0	0	0	1	20	0	0	0	10791	1183	626	852250	25.7368	47.8766	23	42	0	0	0	554	108	269500	0	0	0	547	88	253050
2011-09-01	Thu	0	0	0	0	1	0	0	14	0	0	0	10805	1183	626	852250	26.465	46.0193	23	39	0	0	0	554	108	269500	0	0	0	547	88	253050
2011-09-02	Fri	1	0	0	0	0	0	0	8	0	0	0	10813	1183	626	852250	23.2422	44.9364	19	37	0	0	0	554	108	269500	0	0	0	547	88	253050
2011-09-03	Sat	0	0	1	0	0	0	0	10	0	0	0	10823	1183	626	852250	16.0832	41.7904	14	38	0	0	0	554	108	269500	0	0	0	547	88	253050
2011-09-04	Sun	0	0	0	1	0	0	0	6	0	0	0	10829	1183	626	852250	19.8833	47.2689	17	42	0	0	0	554	108	269500	0	0	0	547	88	253050
2011-09-05	Mon	0	1	0	0	0	0	0	12	0	6	4200	10841	1183	632	856450	24.1476	51.0629	22	46	0	0	0	554	108	269500	0	0	0	547	88	253050
2011-09-06	Tue	0	0	0	0	0	1	0	19	0	0	0	10860	1183	632	856450	25.2454	50.8158	24	46	3	0	1050	557	108	270550	0	0	0	547	88	253050
2011-09-07	Wed	0	0	0	0	0	0	1	8	0	0	0	10868	1183	632	856450	23.4118	46.7877	23	43	0	0	0	557	108	270550	0	0	0	547	88	253050
2011-09-08	Thu	0	0	0	0	1	0	0	9	0	0	0	10877	1183	632	856450	22.9962	40.7668	23	40	0	0	0	557	108	270550	0	0	0	547	88	253050
2011-09-09	Fri	1	0	0	0	0	0	0	10	0	0	0	10887	1183	632	856450	21.4958	41.5965	19	39	0	0	0	557	108	270550	0	0	0	547	88	253050
2011-09-10	Sat	0	0	1	0	0	0	0	7	0	0	0	10894	1183	632	856450	16.5762	40.984	15	40	0	0	0	557	108	270550	0	0	0	547	88	253050
2011-09-11	Sun	0	0	0	1	0	0	0	6	0	0	0	10900	1183	632	856450	19.5282	44.8907	18	43	0	0	0	557	108	270550	0	0	0	547	88	253050
2011-09-12	Mon	0	1	0	0	0	0	0	11	0	0	0	10911	1183	632	856450	23.6485	47.0256	23	46	0	0	0	557	108	270550	0	0	0	547	88	253050
2011-09-13	Tue	0	0	0	0	0	1	0	11	0	0	0	10922	1183	632	856450	24.0274	45.5602	25	47	10	0	3500	567	108	274050	8	0	2800	555	88	255850
2011-09-14	Wed	0	0	0	0	0	0	1	8	2	0	700	10930	1185	632	857150	22.3044	41.2973	24	43	0	0	0	567	108	274050	0	0	0	555	88	255850
2011-09-15	Thu	0	0	0	0	1	0	0	11	8	0	2800	10941	1193	632	859950	21.6748	35.3393	23	40	0	0	0	567	108	274050	0	0	0	555	88	255850
2011-09-16	Fri	1	0	0	0	0	0	0	16	0	0	0	10957	1193	632	859950	18.9476	37.0423	19	39	0	0	0	567	108	274050	0	0	0	555	88	255850
2011-09-17	Sat	0	0	1	0	0	0	0	9	0	0	0	10966	1193	632	859950	16.4934	39.0364	15	40	0	0	0	567	108	274050	0	0	0	555	88	255850
2011-09-18	Sun	0	0	0	1	0	0	0	8	0	0	0	10974	1193	632	859950	19.0423	42.2772	18	43	0	0	0	567	108	274050	0	0	0	555	88	255850
2011-09-19	Mon	0	1	0	0	0	0	0	22	0	0	0	10996	1193	632	859950	23.5265	46.7484	24	47	0	5	3500	567	113	277550	0	2	1400	555	90	257250
2011-09-20	Tue	0	0	0	0	0	1	0	9	0	0	0	11005	1193	632	859950	26.8933	50.5783	25	47	0	0	0	567	113	277550	0	0	0	555	90	257250
2011-09-21	Wed	0	0	0	0	0	0	1	16	1	0	350	11021	1194	632	860300	23.7826	43.4172	24	44	0	0	0	567	113	277550	0	0	0	555	90	257250
2011-09-22	Thu	0	0	0	0	1	0	0	18	0	0	0	11039	1194	632	860300	24.8557	42.6998	23	41	0	0	0	567	113	277550	0	0	0	555	90	257250
2011-09-23	Fri	1	0	0	0	0	0	0	8	0	0	0	11047	1194	632	860300	24.0123	44.5714	20	40	0	0	0	567	113	277550	0	0	0	555	90	257250
2011-09-24	Sat	0	0	1	0	0	0	0	9	0	0	0	11056	1194	632	860300	18.4525	44.6644	15	40	0	0	0	567	113	277550	0	0	0	555	90	257250
2011-09-25	Sun	0	0	0	1	0	0	0	7	0	0	0	11063	1194	632	860300	18.962	43.8304	19	44	0	0	0	567	113	277550	0	0	0	555	90	257250
2011-09-26	Mon	0	1	0	0	0	0	0	13	0	6	4200	11076	1194	638	864500	25.0281	50.145	24	47	0	0	0	567	113	277550	0	0	0	555	90	257250
2011-09-27	Tue	0	0	0	0	0	1	0	20	1	0	350	11096	1195	638	864850	28.3433	51.9947	25	48	1	0	350	568	113	277900	0	0	0	555	90	257250
2011-09-28	Wed	0	0	0	0	0	0	1	13	0	4	2800	11109	1195	642	867650	25.8561	48.0042	24	44	0	0	0	568	113	277900	0	0	0	555	90	257250
2011-09-29	Thu	0	0	0	0	1	0	0	13	0	0	0	11122	1195	642	867650	26.2967	43.6318	24	41	0	0	0	568	113	277900	0	0	0	555	90	257250
2011-09-30	Fri	1	0	0	0	0	0	0	19	0	5	3500	11141	1195	647	871150	23.0073	42.2174	20	40	0	0	0	568	113	277900	0	0	0	555	90	257250
2011-10-01	Sat	0	0	1	0	0	0	0	11	0	0	0	11152	1195	647	871150	18.6807	44.5444	16	41	0	0	0	568	113	277900	0	0	0	555	90	257250
2011-10-02	Sun	0	0	0	1	0	0	0	15	0	0	0	11167	1195	647	871150	19.7938	45.9259	19	44	0	0	0	568	113	277900	0	0	0	555	90	257250
2011-10-03	Mon	0	1	0	0	0	0	0	8	0	0	0	11175	1195	647	871150	21.8891	49.0679	24	47	0	0	0	568	113	277900	0	0	0	555	90	257250
2011-10-04	Tue	0	0	0	0	0	1	0	13	0	0	0	11188	1195	647	871150	28.2125	54.9214	25	47	0	0	0	568	113	277900	0	0	0	555	90	257250
2011-10-05	Wed	0	0	0	0	0	0	1	10	0	8	5600	11198	1195	655	876750	26.4363	48.0478	24	44	0	0	0	568	113	277900	0	0	0	555	90	257250
2011-10-06	Thu	0	0	0	0	1	0	0	15	0	0	0	11213	1195	655	876750	26.2495	44.08	25	44	0	0	0	568	113	277900	0	0	0	555	90	257250
2011-10-07	Fri	1	0	0	0	0	0	0	24	0	0	0	11237	1195	655	876750	24.2147	46.131	21	43	0	0	0	568	113	277900	0	0	0	555	90	257250
2011-10-08	Sat	0	0	1	0	0	0	0	10	0	0	0	11247	1195	655	876750	18.0632	44.6697	17	44	0	0	0	568	113	277900	0	0	0	555	90	257250
2011-10-09	Sun	0	0	0	1	0	0	0	4	0	0	0	11251	1195	655	876750	21.2848	48.6983	19	48	0	0	0	568	113	277900	0	0	0	555	90	257250
2011-10-10	Mon	0	1	0	0	0	0	0	14	0	6	4200	11265	1195	661	880950	25.8941	51.6234	24	52	0	0	0	568	113	277900	0	0	0	555	90	257250
2011-10-11	Tue	0	0	0	0	0	1	0	18	0	0	0	11283	1195	661	880950	27.3609	53.4053	26	54	0	0	0	568	113	277900	0	0	0	555	90	257250
2011-10-12	Wed	0	0	0	0	0	0	1	10	0	0	0	11293	1195	661	880950	25.2729	47.2469	26	49	0	0	0	568	113	277900	0	0	0	555	90	257250
2011-10-13	Thu	0	0	0	0	1	0	0	7	2	0	700	11300	1197	661	881650	24.8343	43.7951	25	44	0	0	0	568	113	277900	0	0	0	555	90	257250
2011-10-14	Fri	1	0	0	0	0	0	0	12	0	0	0	11312	1197	661	881650	21.0289	40.7832	21	42	0	0	0	568	113	277900	0	0	0	555	90	257250
2011-10-15	Sat	0	0	1	0	0	0	0	9	0	0	0	11321	1197	661	881650	15.1913	38.5045	17	44	0	0	0	568	113	277900	0	0	0	555	90	257250
2011-10-16	Sun	0	0	0	1	0	0	0	10	0	0	0	11331	1197	661	881650	16.5261	40.2801	19	47	0	0	0	568	113	277900	0	0	0	555	90	257250
2011-10-17	Mon	0	1	0	0	0	0	0	15	0	0	0	11346	1197	661	881650	24.509	48.3949	24	52	0	0	0	568	113	277900	0	0	0	555	90	257250
2011-10-18	Tue	0	0	0	0	0	1	0	13	0	0	0	11359	1197	661	881650	25.1035	47.4978	26	53	0	0	0	568	113	277900	0	0	0	555	90	257250
2011-10-19	Wed	0	0	0	0	0	0	1	6	0	0	0	11365	1197	661	881650	23.544	43.1625	26	49	0	0	0	568	113	277900	0	0	0	555	90	257250
2011-10-20	Thu	0	0	0	0	1	0	0	6	1	0	350	11371	1198	661	882000	21.1692	36.5797	25	44	0	0	0	568	113	277900	0	0	0	555	90	257250
2011-10-21	Fri	1	0	0	0	0	0	0	13	0	0	0	11384	1198	661	882000	19.2195	35.3007	21	42	0	0	0	568	113	277900	0	0	0	555	90	257250
2011-10-22	Sat	0	0	1	0	0	0	0	3	0	0	0	11387	1198	661	882000	14.4	36.9389	17	42	0	0	0	568	113	277900	0	0	0	555	90	257250
2011-10-23	Sun	0	0	0	1	0	0	0	9	0	0	0	11396	1198	661	882000	16.2249	38.6511	19	46	0	0	0	568	113	277900	3	0	1050	558	90	258300
2011-10-24	Mon	0	1	0	0	0	0	0	23	0	14	9800	11419	1198	675	891800	21.7157	42.2537	24	51	0	0	0	568	113	277900	0	0	0	558	90	258300
2011-10-25	Tue	0	0	0	0	0	1	0	24	0	13	9100	11443	1198	688	900900	24.1066	46.9303	26	53	0	12	8400	568	125	286300	0	9	6300	558	99	264600
2011-10-26	Wed	0	0	0	0	0	0	1	8	0	0	0	11451	1198	688	900900	24.5142	44.9731	25	48	0	0	0	568	125	286300	0	0	0	558	99	264600
2011-10-27	Thu	0	0	0	0	1	0	0	11	1	0	350	11462	1199	688	901250	23.6639	41.5419	25	43	0	0	0	568	125	286300	0	0	0	558	99	264600
2011-10-28	Fri	1	0	0	0	0	0	0	13	0	0	0	11475	1199	688	901250	21.2473	39.96	21	41	0	0	0	568	125	286300	0	0	0	558	99	264600
2011-10-29	Sat	0	0	1	0	0	0	0	5	0	0	0	11480	1199	688	901250	16.8405	41.516	16	42	0	0	0	568	125	286300	0	0	0	558	99	264600
2011-10-30	Sun	0	0	0	1	0	0	0	7	0	0	0	11487	1199	688	901250	19.5949	45.6917	18	46	0	0	0	568	125	286300	0	0	0	558	99	264600
2011-10-31	Mon	0	1	0	0	0	0	0	17	3	0	1050	11504	1202	688	902300	24.5252	48.5524	24	51	0	0	0	568	125	286300	0	0	0	558	99	264600
2011-11-01	Tue	0	0	0	0	0	1	0	8	0	0	0	11512	1202	688	902300	20.7755	44.7035	26	52	3	0	1050	571	125	287350	5	0	1750	563	99	266350
2011-11-02	Wed	0	0	0	0	0	0	1	25	0	12	8400	11537	1202	700	910700	23.0691	44.2077	24	47	0	2	1400	571	127	288750	0	0	0	563	99	266350
2011-11-03	Thu	0	0	0	0	1	0	0	20	0	6	4200	11557	1202	706	914900	26.0498	41.5187	24	42	0	7	4900	571	134	293650	0	7	4900	563	106	271250
2011-11-04	Fri	1	0	0	0	0	0	0	14	0	0	0	11571	1202	706	914900	25.0031	45.2888	19	41	0	0	0	571	134	293650	0	0	0	563	106	271250
2011-11-05	Sat	0	0	1	0	0	0	0	7	0	0	0	11578	1202	706	914900	17.4956	42.9799	14	42	0	0	0	571	134	293650	0	0	0	563	106	271250
2011-11-06	Sun	0	0	0	1	0	0	0	4	0	0	0	11582	1202	706	914900	20.695	47.5659	19	45	0	0	0	571	134	293650	0	0	0	563	106	271250
2011-11-07	Mon	0	1	0	0	0	0	0	20	0	8	5600	11602	1202	714	920500	25.8731	50.7502	23	48	0	0	0	571	134	293650	0	0	0	563	106	271250
2011-11-08	Tue	0	0	0	0	0	1	0	12	0	0	0	11614	1202	714	920500	28.6517	52.2479	24	48	1	0	350	572	134	294000	0	0	0	563	106	271250
2011-11-09	Wed	0	0	0	0	0	0	1	17	0	0	0	11631	1202	714	920500	27.2801	49.4459	24	45	0	0	0	572	134	294000	0	0	0	563	106	271250
2011-11-10	Thu	0	0	0	0	1	0	0	12	1	0	350	11643	1203	714	920850	24.7973	40.6676	24	41	0	0	0	572	134	294000	0	0	0	563	106	271250
2011-11-11	Fri	1	0	0	0	0	0	0	15	3	0	1050	11658	1206	714	921900	22.33	39.6483	19	40	0	0	0	572	134	294000	0	0	0	563	106	271250
2011-11-12	Sat	0	0	1	0	0	0	0	2	0	0	0	11660	1206	714	921900	15.4061	38.0175	14	41	0	0	0	572	134	294000	0	0	0	563	106	271250
2011-11-13	Sun	0	0	0	1	0	0	0	4	0	0	0	11664	1206	714	921900	18.4506	41.7085	18	44	0	0	0	572	134	294000	0	0	0	563	106	271250
2011-11-14	Mon	0	1	0	0	0	0	0	13	0	0	0	11677	1206	714	921900	22.7708	43.9022	23	47	0	0	0	572	134	294000	0	0	0	563	106	271250
2011-11-15	Tue	0	0	0	0	0	1	0	18	0	0	0	11695	1206	714	921900	23.1522	43.2035	23	47	1	0	350	573	134	294350	2	0	700	565	106	271950
2011-11-16	Wed	0	0	0	0	0	0	1	11	0	0	0	11706	1206	714	921900	23.7157	41.3627	23	44	0	0	0	573	134	294350	0	0	0	565	106	271950
2011-11-17	Thu	0	0	0	0	1	0	0	12	0	0	0	11718	1206	714	921900	21.4385	36.0638	23	40	0	0	0	573	134	294350	0	0	0	565	106	271950
2011-11-18	Fri	1	0	0	0	0	0	0	19	3	0	1050	11737	1209	714	922950	20.5532	35.4178	19	39	0	0	0	573	134	294350	0	0	0	565	106	271950
2011-11-19	Sat	0	0	1	0	0	0	0	3	0	0	0	11740	1209	714	922950	15.3612	37.3095	14	40	0	0	0	573	134	294350	0	0	0	565	106	271950
2011-11-20	Sun	0	0	0	1	0	0	0	2	0	0	0	11742	1209	714	922950	17.3881	41.3329	18	43	0	0	0	573	134	294350	0	0	0	565	106	271950
2011-11-21	Mon	0	1	0	0	0	0	0	11	0	0	0	11753	1209	714	922950	22.8591	44.3383	22	46	0	0	0	573	134	294350	0	0	0	565	106	271950
2011-11-22	Tue	0	0	0	0	0	1	0	12	0	0	0	11765	1209	714	922950	23.9693	45.6021	23	46	1	0	350	574	134	294700	6	0	2100	571	106	274050
2011-11-23	Wed	0	0	0	0	0	0	1	6	0	0	0	11771	1209	714	922950	22.0678	38.9216	23	43	0	0	0	574	134	294700	0	0	0	571	106	274050
2011-11-24	Thu	0	0	0	0	1	0	0	10	0	0	0	11781	1209	714	922950	21.0459	34.6042	23	39	0	0	0	574	134	294700	0	0	0	571	106	274050
2011-11-25	Fri	1	0	0	0	0	0	0	18	5	0	1750	11799	1214	714	924700	17.3118	34.0148	19	38	0	0	0	574	134	294700	0	0	0	571	106	274050
2011-11-26	Sat	0	0	1	0	0	0	0	7	0	0	0	11806	1214	714	924700	13.577	36.6723	14	39	0	0	0	574	134	294700	0	0	0	571	106	274050
2011-11-27	Sun	0	0	0	1	0	0	0	7	0	0	0	11813	1214	714	924700	16.0328	40.17	18	42	0	0	0	574	134	294700	0	0	0	571	106	274050
2011-11-28	Mon	0	1	0	0	0	0	0	9	3	0	1050	11822	1217	714	925750	23.3586	45.8468	22	45	0	0	0	574	134	294700	0	0	0	571	106	274050
2011-11-29	Tue	0	0	0	0	0	1	0	15	0	0	0	11837	1217	714	925750	22.4723	42.8189	23	46	0	0	0	574	134	294700	0	0	0	571	106	274050
2011-11-30	Wed	0	0	0	0	0	0	1	9	0	0	0	11846	1217	714	925750	20.4926	38.3798	23	43	0	0	0	574	134	294700	0	0	0	571	106	274050
2011-12-01	Thu	0	0	0	0	1	0	0	13	9	0	3150	11859	1226	714	928900	21.5756	36.8303	23	38	0	0	0	574	134	294700	0	0	0	571	106	274050
2011-12-02	Fri	1	0	0	0	0	0	0	12	0	0	0	11871	1226	714	928900	19.8715	39.4898	19	37	0	0	0	574	134	294700	0	0	0	571	106	274050
2011-12-03	Sat	0	0	1	0	0	0	0	1	0	0	0	11872	1226	714	928900	13.8126	36.9777	14	38	0	0	0	574	134	294700	0	0	0	571	106	274050
2011-12-04	Sun	0	0	0	1	0	0	0	5	0	0	0	11877	1226	714	928900	16.7225	40.7138	18	43	0	0	0	574	134	294700	0	0	0	571	106	274050
2011-12-05	Mon	0	1	0	0	0	0	0	9	0	0	0	11886	1226	714	928900	21.6594	42.6292	23	47	0	0	0	574	134	294700	0	0	0	571	106	274050
2011-12-06	Tue	0	0	0	0	0	1	0	15	0	0	0	11901	1226	714	928900	21.7293	44.008	25	47	10	0	3500	584	134	298200	9	0	3150	580	106	277200
2011-12-07	Wed	0	0	0	0	0	0	1	18	0	0	0	11919	1226	714	928900	22.2758	42.8832	23	43	0	8	5600	584	142	303800	0	3	2100	580	109	279300
2011-12-08	Thu	0	0	0	0	1	0	0	12	0	0	0	11931	1226	714	928900	21.3135	36.2777	23	38	0	0	0	584	142	303800	0	0	0	580	109	279300
2011-12-09	Fri	1	0	0	0	0	0	0	12	3	0	1050	11943	1229	714	929950	20.4564	40.1599	19	37	0	0	0	584	142	303800	0	0	0	580	109	279300
2011-12-10	Sat	0	0	1	0	0	0	0	11	0	0	0	11954	1229	714	929950	15.881	41.7943	14	38	0	0	0	584	142	303800	0	0	0	580	109	279300
2011-12-11	Sun	0	0	0	1	0	0	0	6	0	0	0	11960	1229	714	929950	19.0156	46.48	18	43	0	0	0	584	142	303800	0	0	0	580	109	279300
2011-12-12	Mon	0	1	0	0	0	0	0	13	0	6	4200	11973	1229	720	934150	26.0104	50.3987	24	47	0	0	0	584	142	303800	0	0	0	580	109	279300
2011-12-13	Tue	0	0	0	0	0	1	0	12	0	0	0	11985	1229	720	934150	26.4648	50.7828	25	48	0	0	0	584	142	303800	0	0	0	580	109	279300
2011-12-14	Wed	0	0	0	0	0	0	1	14	0	0	0	11999	1229	720	934150	23.6125	44.0534	24	43	0	0	0	584	142	303800	0	0	0	580	109	279300
2011-12-15	Thu	0	0	0	0	1	0	0	9	0	0	0	12008	1229	720	934150	23.9453	40.7717	23	39	0	0	0	584	142	303800	0	0	0	580	109	279300
2011-12-16	Fri	1	0	0	0	0	0	0	12	0	0	0	12020	1229	720	934150	20.8382	41.4202	19	38	0	0	0	584	142	303800	0	0	0	580	109	279300
2011-12-17	Sat	0	0	1	0	0	0	0	6	0	0	0	12026	1229	720	934150	15.1523	40.2403	14	39	0	0	0	584	142	303800	0	0	0	580	109	279300
2011-12-18	Sun	0	0	0	1	0	0	0	2	0	0	0	12028	1229	720	934150	16.9798	41.4428	18	43	0	0	0	584	142	303800	0	0	0	580	109	279300
2011-12-19	Mon	0	1	0	0	0	0	0	12	3	0	1050	12040	1232	720	935200	21.9171	45.7985	24	48	0	0	0	584	142	303800	0	0	0	580	109	279300
2011-12-20	Tue	0	0	0	0	0	1	0	12	0	0	0	12052	1232	720	935200	21.3152	43.4068	25	49	10	0	3500	594	142	307300	8	0	2800	588	109	282100
2011-12-21	Wed	0	0	0	0	0	0	1	14	10	0	3500	12066	1242	720	938700	21.7683	42.0912	24	44	0	2	1400	594	144	308700	0	0	0	588	109	282100
2011-12-22	Thu	0	0	0	0	1	0	0	17	0	6	4200	12083	1242	726	942900	19.2364	34.9538	23	39	0	0	0	594	144	308700	0	0	0	588	109	282100
2011-12-23	Fri	1	0	0	0	0	0	0	9	0	0	0	12092	1242	726	942900	15.998	35.2154	19	38	0	0	0	594	144	308700	0	0	0	588	109	282100
2011-12-24	Sat	0	0	1	0	0	0	0	9	0	0	0	12101	1242	726	942900	13.7522	34.3647	14	39	0	0	0	594	144	308700	0	0	0	588	109	282100
2011-12-25	Sun	0	0	0	1	0	0	0	11	0	0	0	12112	1242	726	942900	15.4256	34.7283	18	43	0	0	0	594	144	308700	0	0	0	588	109	282100
2011-12-26	Mon	0	1	0	0	0	0	0	7	0	0	0	12119	1242	726	942900	16.7797	37.9178	23	48	0	0	0	594	144	308700	0	0	0	588	109	282100
2011-12-27	Tue	0	0	0	0	0	1	0	16	0	0	0	12135	1242	726	942900	19.4368	42.5351	24	48	0	0	0	594	144	308700	0	0	0	588	109	282100
2011-12-28	Wed	0	0	0	0	0	0	1	8	0	0	0	12143	1242	726	942900	20.3137	41.7648	23	43	0	0	0	594	144	308700	0	0	0	588	109	282100
2011-12-29	Thu	0	0	0	0	1	0	0	4	0	0	0	12147	1242	726	942900	18.7863	35.8533	22	39	0	0	0	594	144	308700	0	0	0	588	109	282100
2011-12-30	Fri	1	0	0	0	0	0	0	12	7	0	2450	12159	1249	726	945350	15.8228	31.4345	18	37	0	0	0	594	144	308700	0	0	0	588	109	282100
2011-12-31	Sat	0	0	1	0	0	0	0	5	0	0	0	12164	1249	726	945350	13.0723	32.8448	13	38	0	0	0	594	144	308700	0	0	0	588	109	282100
2012-01-01	Sun	0	0	0	1	0	0	0	10	0	0	0	12174	1249	726	945350	16.1326	36.7473	16	42	0	0	0	594	144	308700	0	0	0	588	109	282100
2012-01-02	Mon	0	1	0	0	0	0	0	7	0	0	0	12181	1249	726	945350	18.1104	37.7245	21	45	0	0	0	594	144	308700	0	0	0	588	109	282100
2012-01-03	Tue	0	0	0	0	0	1	0	15	0	0	0	12196	1249	726	945350	19.2957	40.3374	23	45	0	0	0	594	144	308700	2	0	700	590	109	282800
2012-01-04	Wed	0	0	0	0	0	0	1	14	0	0	0	12210	1249	726	945350	24.2843	44.3362	22	42	0	0	0	594	144	308700	0	0	0	590	109	282800
2012-01-05	Thu	0	0	0	0	1	0	0	10	0	0	0	12220	1249	726	945350	21.8269	38.8049	22	39	0	0	0	594	144	308700	0	0	0	590	109	282800
2012-01-06	Fri	1	0	0	0	0	0	0	11	1	0	350	12231	1250	726	945700	20.1239	36.7598	18	37	0	0	0	594	144	308700	0	0	0	590	109	282800
2012-01-07	Sat	0	0	1	0	0	0	0	7	0	0	0	12238	1250	726	945700	13.168	38.4636	14	38	0	0	0	594	144	308700	0	0	0	590	109	282800
2012-01-08	Sun	0	0	0	1	0	0	0	8	0	0	0	12246	1250	726	945700	17.1875	41.3086	17	42	0	0	0	594	144	308700	0	0	0	590	109	282800
2012-01-09	Mon	0	1	0	0	0	0	0	11	10	0	3500	12257	1260	726	949200	22.3814	46.5071	22	44	0	0	0	594	144	308700	0	0	0	590	109	282800
2012-01-10	Tue	0	0	0	0	0	1	0	10	0	0	0	12267	1260	726	949200	21.4198	43.2623	23	45	3	0	1050	597	144	309750	4	0	1400	594	109	284200
2012-01-11	Wed	0	0	0	0	0	0	1	10	0	0	0	12277	1260	726	949200	22.6356	42.2834	23	42	0	0	0	597	144	309750	0	0	0	594	109	284200
2012-01-12	Thu	0	0	0	0	1	0	0	9	0	0	0	12286	1260	726	949200	21.7295	39.1905	22	38	0	0	0	597	144	309750	0	0	0	594	109	284200
2012-01-13	Fri	1	0	0	0	0	0	0	15	2	0	700	12301	1262	726	949900	18.259	33.9738	19	36	0	0	0	597	144	309750	0	0	0	594	109	284200
2012-01-14	Sat	0	0	1	0	0	0	0	5	0	0	0	12306	1262	726	949900	13.9876	37.3923	15	38	0	0	0	597	144	309750	0	0	0	594	109	284200
2012-01-15	Sun	0	0	0	1	0	0	0	7	0	0	0	12313	1262	726	949900	15.8796	38.4127	18	41	0	0	0	597	144	309750	0	0	0	594	109	284200
2012-01-16	Mon	0	1	0	0	0	0	0	22	0	8	5600	12335	1262	734	955500	23.4369	47.7059	23	44	0	2	1400	597	146	311150	0	0	0	594	109	284200
2012-01-17	Tue	0	0	0	0	0	1	0	21	2	6	4900	12356	1264	740	960400	24.8083	47.9669	24	44	0	5	3500	597	151	314650	0	6	4200	594	115	288400
2012-01-18	Wed	0	0	0	0	0	0	1	10	0	6	4200	12366	1264	746	964600	24.3669	46.1673	23	41	0	0	0	597	151	314650	0	0	0	594	115	288400
2012-01-19	Thu	0	0	0	0	1	0	0	14	0	0	0	12380	1264	746	964600	23.2773	39.7904	23	38	0	0	0	597	151	314650	0	0	0	594	115	288400
2012-01-20	Fri	1	0	0	0	0	0	0	13	0	0	0	12393	1264	746	964600	20.4169	36.3444	20	37	0	0	0	597	151	314650	0	0	0	594	115	288400
2012-01-21	Sat	0	0	1	0	0	0	0	5	0	0	0	12398	1264	746	964600	12.8323	34.6736	15	38	0	0	0	597	151	314650	0	0	0	594	115	288400
2012-01-22	Sun	0	0	0	1	0	0	0	3	0	0	0	12401	1264	746	964600	17.6695	41.2107	18	41	0	0	0	597	151	314650	0	0	0	594	115	288400
2012-01-23	Mon	0	1	0	0	0	0	0	20	0	8	5600	12421	1264	754	970200	23.9965	46.9529	23	44	0	0	0	597	151	314650	0	0	0	594	115	288400
2012-01-24	Tue	0	0	0	0	0	1	0	5	1	0	350	12426	1265	754	970550	23.5003	45.8456	25	45	3	0	1050	600	151	315700	5	0	1750	599	115	290150
2012-01-25	Wed	0	0	0	0	0	0	1	10	3	0	1050	12436	1268	754	971600	24.3545	43.4907	24	42	0	0	0	600	151	315700	0	0	0	599	115	290150
2012-01-26	Thu	0	0	0	0	1	0	0	14	0	0	0	12450	1268	754	971600	22.2289	35.2456	23	38	0	0	0	600	151	315700	0	0	0	599	115	290150
2012-01-27	Fri	1	0	0	0	0	0	0	10	0	0	0	12460	1268	754	971600	17.2217	35.7351	19	37	0	0	0	600	151	315700	0	0	0	599	115	290150
2012-01-28	Sat	0	0	1	0	0	0	0	11	0	0	0	12471	1268	754	971600	17.0413	39.1195	15	39	0	0	0	600	151	315700	0	0	0	599	115	290150
2012-01-29	Sun	0	0	0	1	0	0	0	10	0	0	0	12481	1268	754	971600	19.7736	45.0957	19	43	0	0	0	600	151	315700	0	0	0	599	115	290150
2012-01-30	Mon	0	1	0	0	0	0	0	13	0	0	0	12494	1268	754	971600	26.0922	50.3856	24	48	0	0	0	600	151	315700	0	0	0	599	115	290150
2012-01-31	Tue	0	0	0	0	0	1	0	15	0	0	0	12509	1268	754	971600	23.2188	48.1308	25	48	0	0	0	600	151	315700	0	0	0	599	115	290150
2012-02-01	Wed	0	0	0	0	0	0	1	19	0	0	0	12528	1268	754	971600	25.0733	43.9578	24	43	0	0	0	600	151	315700	0	0	0	599	115	290150
2012-02-02	Thu	0	0	0	0	1	0	0	12	0	8	5600	12540	1268	762	977200	27.3161	41.9113	24	39	0	0	0	600	151	315700	0	0	0	599	115	290150
2012-02-03	Fri	1	0	0	0	0	0	0	18	3	0	1050	12558	1271	762	978250	21.4112	40.0335	20	38	0	0	0	600	151	315700	0	0	0	599	115	290150
2012-02-04	Sat	0	0	1	0	0	0	0	11	0	0	0	12569	1271	762	978250	18.6331	45.2646	15	39	0	0	0	600	151	315700	0	0	0	599	115	290150
2012-02-05	Sun	0	0	0	1	0	0	0	8	0	0	0	12577	1271	762	978250	20.8843	47.5601	19	43	0	0	0	600	151	315700	0	0	0	599	115	290150
2012-02-06	Mon	0	1	0	0	0	0	0	11	0	0	0	12588	1271	762	978250	27.5731	51.9303	25	48	0	0	0	600	151	315700	0	0	0	599	115	290150
2012-02-07	Tue	0	0	0	0	0	1	0	11	2	0	700	12599	1273	762	978950	32.6026	56.5355	25	49	0	0	0	600	151	315700	0	0	0	599	115	290150
2012-02-08	Wed	0	0	0	0	0	0	1	17	3	0	1050	12616	1276	762	980000	27.7263	49.9892	25	44	0	0	0	600	151	315700	0	0	0	599	115	290150
2012-02-09	Thu	0	0	0	0	1	0	0	11	0	0	0	12627	1276	762	980000	27.096	45.1956	24	39	0	0	0	600	151	315700	0	0	0	599	115	290150
2012-02-10	Fri	1	0	0	0	0	0	0	19	2	8	6300	12646	1278	770	986300	17.5038	39.7044	20	38	0	0	0	600	151	315700	0	0	0	599	115	290150
2012-02-11	Sat	0	0	1	0	0	0	0	7	0	0	0	12653	1278	770	986300	14.8694	43.4127	15	39	0	0	0	600	151	315700	0	0	0	599	115	290150
2012-02-12	Sun	0	0	0	1	0	0	0	11	0	0	0	12664	1278	770	986300	18.3264	45.5955	19	43	0	0	0	600	151	315700	0	0	0	599	115	290150
2012-02-13	Mon	0	1	0	0	0	0	0	10	0	0	0	12674	1278	770	986300	23.4819	51.6047	24	48	0	0	0	600	151	315700	0	0	0	599	115	290150
2012-02-14	Tue	0	0	0	0	0	1	0	9	0	0	0	12683	1278	770	986300	21.4553	50.0724	25	48	0	0	0	600	151	315700	0	0	0	599	115	290150
2012-02-15	Wed	0	0	0	0	0	0	1	10	1	0	350	12693	1279	770	986650	20.4274	45.8447	24	43	0	0	0	600	151	315700	0	0	0	599	115	290150
2012-02-16	Thu	0	0	0	0	1	0	0	14	2	0	700	12707	1281	770	987350	21.5354	42.6439	24	39	0	0	0	600	151	315700	0	0	0	599	115	290150
2012-02-17	Fri	1	0	0	0	0	0	0	14	0	0	0	12721	1281	770	987350	20.3007	43.1977	20	38	0	0	0	600	151	315700	0	0	0	599	115	290150
2012-02-18	Sat	0	0	1	0	0	0	0	4	0	0	0	12725	1281	770	987350	14.8481	43.855	15	39	0	0	0	600	151	315700	0	0	0	599	115	290150
2012-02-19	Sun	0	0	0	1	0	0	0	4	0	0	0	12729	1281	770	987350	19.1808	45.8511	19	43	0	0	0	600	151	315700	0	0	0	599	115	290150
2012-02-20	Mon	0	1	0	0	0	0	0	1	0	0	0	12730	1281	770	987350	20.0556	46.1468	24	48	0	0	0	600	151	315700	1	0	350	600	115	290500
2012-02-21	Tue	0	0	0	0	0	1	0	14	2	0	700	12744	1283	770	988050	25.1817	50.5757	24	48	19	0	6650	619	151	322350	14	0	4900	614	115	295400
2012-02-22	Wed	0	0	0	0	0	0	1	16	0	0	0	12760	1283	770	988050	19.431	39.075	24	43	0	11	7700	619	162	330050	0	6	4200	614	121	299600
2012-02-23	Thu	0	0	0	0	1	0	0	12	6	0	2100	12772	1289	770	990150	24.7261	42.2653	23	39	0	0	0	619	162	330050	0	0	0	614	121	299600
2012-02-24	Fri	1	0	0	0	0	0	0	16	0	0	0	12788	1289	770	990150	19.5312	40.6082	19	37	0	0	0	619	162	330050	0	0	0	614	121	299600
2012-02-25	Sat	0	0	1	0	0	0	0	6	0	0	0	12794	1289	770	990150	13.8413	39.6317	13	38	0	0	0	619	162	330050	0	0	0	614	121	299600
2012-02-26	Sun	0	0	0	1	0	0	0	10	0	0	0	12804	1289	770	990150	18.1797	46.0184	16	43	0	0	0	619	162	330050	0	0	0	614	121	299600
2012-02-27	Mon	0	1	0	0	0	0	0	11	0	0	0	12815	1289	770	990150	25.522	53.1625	22	48	0	0	0	619	162	330050	0	0	0	614	121	299600
2012-02-28	Tue	0	0	0	0	0	1	0	15	0	0	0	12830	1289	770	990150	25.146	49.6999	25	49	0	0	0	619	162	330050	0	0	0	614	121	299600
2012-02-29	Wed	0	0	0	0	0	0	1	18	5	0	1750	12848	1294	770	991900	26.9035	49.4122	25	45	0	0	0	619	162	330050	0	0	0	614	121	299600
2012-03-01	Thu	0	0	0	0	1	0	0	13	0	0	0	12861	1294	770	991900	27.6804	46.31	24	39	0	0	0	619	162	330050	0	0	0	614	121	299600
2012-03-02	Fri	1	0	0	0	0	0	0	19	0	0	0	12880	1294	770	991900	26.3508	47.9713	20	38	0	0	0	619	162	330050	0	0	0	614	121	299600
2012-03-03	Sat	0	0	1	0	0	0	0	8	0	0	0	12888	1294	770	991900	17.8991	46.0018	15	39	0	0	0	619	162	330050	0	0	0	614	121	299600
2012-03-04	Sun	0	0	0	1	0	0	0	5	0	0	0	12893	1294	770	991900	21.9392	51.7302	17	44	0	0	0	619	162	330050	0	0	0	614	121	299600
2012-03-05	Mon	0	1	0	0	0	0	0	18	1	12	8750	12911	1295	782	1000650	26.2714	53.1939	24	49	0	0	0	619	162	330050	0	0	0	614	121	299600
2012-03-06	Tue	0	0	0	0	0	1	0	16	0	4	2800	12927	1295	786	1003450	26.6315	54.717	26	50	0	0	0	619	162	330050	0	0	0	614	121	299600
2012-03-07	Wed	0	0	0	0	0	0	1	15	0	0	0	12942	1295	786	1003450	25.7069	49.725	26	45	0	0	0	619	162	330050	0	0	0	614	121	299600
2012-03-08	Thu	0	0	0	0	1	0	0	13	0	0	0	12955	1295	786	1003450	26.8975	44.9684	26	40	0	0	0	619	162	330050	0	0	0	614	121	299600
2012-03-09	Fri	1	0	0	0	0	0	0	15	2	0	700	12970	1297	786	1004150	21.8461	45.9337	21	38	0	0	0	619	162	330050	0	0	0	614	121	299600
2012-03-10	Sat	0	0	1	0	0	0	0	13	0	0	0	12983	1297	786	1004150	17.9492	46.1208	15	39	0	0	0	619	162	330050	0	0	0	614	121	299600
2012-03-11	Sun	0	0	0	1	0	0	0	3	0	0	0	12986	1297	786	1004150	20.3074	51.1238	18	44	0	0	0	619	162	330050	0	0	0	614	121	299600
2012-03-12	Mon	0	1	0	0	0	0	0	19	0	0	0	13005	1297	786	1004150	26.1161	54.6465	24	49	0	0	0	619	162	330050	0	0	0	614	121	299600
2012-03-13	Tue	0	0	0	0	0	1	0	7	0	0	0	13012	1297	786	1004150	25.3788	55.4977	26	50	2	0	700	621	162	330750	0	0	0	614	121	299600
2012-03-14	Wed	0	0	0	0	0	0	1	15	2	0	700	13027	1299	786	1004850	27.3339	50.1073	26	46	0	0	0	621	162	330750	0	0	0	614	121	299600
2012-03-15	Thu	0	0	0	0	1	0	0	18	0	0	0	13045	1299	786	1004850	24.3753	44.8894	26	40	0	0	0	621	162	330750	0	0	0	614	121	299600
2012-03-16	Fri	1	0	0	0	0	0	0	19	0	6	4200	13064	1299	792	1009050	25.4618	45.9598	21	38	0	0	0	621	162	330750	0	0	0	614	121	299600
2012-03-17	Sat	0	0	1	0	0	0	0	8	0	0	0	13072	1299	792	1009050	16.0505	44.161	15	39	0	0	0	621	162	330750	0	0	0	614	121	299600
2012-03-18	Sun	0	0	0	1	0	0	0	4	0	0	0	13076	1299	792	1009050	21.086	50.3024	17	44	0	0	0	621	162	330750	0	0	0	614	121	299600
2012-03-19	Mon	0	1	0	0	0	0	0	10	3	0	1050	13086	1302	792	1010100	26.8613	54.7684	24	49	0	0	0	621	162	330750	0	0	0	614	121	299600
2012-03-20	Tue	0	0	0	0	0	1	0	16	1	0	350	13102	1303	792	1010450	23.8953	49.0748	26	50	2	0	700	623	162	331450	0	0	0	614	121	299600
2012-03-21	Wed	0	0	0	0	0	0	1	16	0	0	0	13118	1303	792	1010450	25.5825	46.6227	25	46	0	0	0	623	162	331450	0	0	0	614	121	299600
2012-03-22	Thu	0	0	0	0	1	0	0	15	0	0	0	13133	1303	792	1010450	25.5517	42.9512	26	42	0	0	0	623	162	331450	0	0	0	614	121	299600
2012-03-23	Fri	1	0	0	0	0	0	0	13	0	0	0	13146	1303	792	1010450	23.4779	43.9308	21	41	0	0	0	623	162	331450	0	0	0	614	121	299600
2012-03-24	Sat	0	0	1	0	0	0	0	3	0	0	0	13149	1303	792	1010450	15.136	40.1691	16	42	0	0	0	623	162	331450	0	0	0	614	121	299600
2012-03-25	Sun	0	0	0	1	0	0	0	6	0	0	0	13155	1303	792	1010450	18.1422	44.8329	19	46	0	0	0	623	162	331450	0	0	0	614	121	299600
2012-03-26	Mon	0	1	0	0	0	0	0	14	0	0	0	13169	1303	792	1010450	25.401	51.5718	26	50	0	0	0	623	162	331450	0	0	0	614	121	299600
2012-03-27	Tue	0	0	0	0	0	1	0	16	2	0	700	13185	1305	792	1011150	25.9026	48.7555	27	51	5	0	1750	628	162	333200	3	0	1050	617	121	300650
2012-03-28	Wed	0	0	0	0	0	0	1	16	0	0	0	13201	1305	792	1011150	26.0294	46.7402	26	46	0	0	0	628	162	333200	0	0	0	617	121	300650
2012-03-29	Thu	0	0	0	0	1	0	0	14	3	0	1050	13215	1308	792	1012200	24.6341	38.8154	25	42	0	0	0	628	162	333200	0	0	0	617	121	300650
2012-03-30	Fri	1	0	0	0	0	0	0	15	0	0	0	13230	1308	792	1012200	20.4208	37.7738	21	41	0	0	0	628	162	333200	0	0	0	617	121	300650
2012-03-31	Sat	0	0	1	0	0	0	0	4	0	0	0	13234	1308	792	1012200	15.0461	38.8323	16	42	0	0	0	628	162	333200	0	0	0	617	121	300650
2012-04-01	Sun	0	0	0	1	0	0	0	4	0	0	0	13238	1308	792	1012200	17.564	44.3627	19	46	0	0	0	628	162	333200	0	0	0	617	121	300650
2012-04-02	Mon	0	1	0	0	0	0	0	22	0	0	0	13260	1308	792	1012200	23.43	49.9466	25	50	0	0	0	628	162	333200	0	0	0	617	121	300650
2012-04-03	Tue	0	0	0	0	0	1	0	13	0	0	0	13273	1308	792	1012200	22.8655	46.8677	26	51	0	0	0	628	162	333200	0	0	0	617	121	300650
2012-04-04	Wed	0	0	0	0	0	0	1	10	0	0	0	13283	1308	792	1012200	22.231	41.4434	25	46	0	0	0	628	162	333200	0	0	0	617	121	300650
2012-04-05	Thu	0	0	0	0	1	0	0	7	4	0	1400	13290	1312	792	1013600	21.8955	38.3496	25	41	0	0	0	628	162	333200	0	0	0	617	121	300650
2012-04-06	Fri	1	0	0	0	0	0	0	5	0	0	0	13295	1312	792	1013600	12.073	30.0577	20	40	0	0	0	628	162	333200	0	0	0	617	121	300650
2012-04-07	Sat	0	0	1	0	0	0	0	7	0	0	0	13302	1312	792	1013600	12.3104	35.9838	15	41	0	0	0	628	162	333200	0	0	0	617	121	300650
2012-04-08	Sun	0	0	0	1	0	0	0	13	0	0	0	13315	1312	792	1013600	16.1537	40.2049	19	45	0	0	0	628	162	333200	0	0	0	617	121	300650
2012-04-09	Mon	0	1	0	0	0	0	0	2	0	3	2100	13317	1312	795	1015700	17.1513	42.0419	24	49	1	0	350	629	162	333550	5	0	1750	622	121	302400
2012-04-10	Tue	0	0	0	0	0	1	0	10	0	0	0	13327	1312	795	1015700	20.2422	46.0269	26	49	5	0	1750	634	162	335300	12	0	4200	634	121	306600
2012-04-11	Wed	0	0	0	0	0	0	1	20	0	0	0	13347	1312	795	1015700	20.8289	40.1727	25	45	0	2	1400	634	164	336700	0	2	1400	634	123	308000
2012-04-12	Thu	0	0	0	0	1	0	0	7	0	0	0	13354	1312	795	1015700	22.4604	35.7724	23	39	0	0	0	634	164	336700	0	0	0	634	123	308000
2012-04-13	Fri	1	0	0	0	0	0	0	9	0	0	0	13363	1312	795	1015700	18.5065	35.4307	19	38	0	0	0	634	164	336700	0	0	0	634	123	308000
2012-04-14	Sat	0	0	1	0	0	0	0	7	0	0	0	13370	1312	795	1015700	13.2896	37.1349	14	39	0	0	0	634	164	336700	0	0	0	634	123	308000
2012-04-15	Sun	0	0	0	1	0	0	0	5	0	0	0	13375	1312	795	1015700	16.7277	42.6499	18	43	0	0	0	634	164	336700	0	0	0	634	123	308000
2012-04-16	Mon	0	1	0	0	0	0	0	9	0	0	0	13384	1312	795	1015700	21.1738	44.6418	23	48	0	0	0	634	164	336700	0	0	0	634	123	308000
2012-04-17	Tue	0	0	0	0	0	1	0	14	1	0	350	13398	1313	795	1016050	24.1829	47.459	25	48	4	0	1400	638	164	338100	8	0	2800	642	123	310800
2012-04-18	Wed	0	0	0	0	0	0	1	8	0	0	0	13406	1313	795	1016050	21.4975	39.8697	25	44	0	0	0	638	164	338100	0	0	0	642	123	310800
2012-04-19	Thu	0	0	0	0	1	0	0	12	17	0	5950	13418	1330	795	1022000	21.6512	36.853	23	38	0	0	0	638	164	338100	0	0	0	642	123	310800
2012-04-20	Fri	1	0	0	0	0	0	0	8	2	0	700	13426	1332	795	1022700	16.4201	33.0464	18	37	0	0	0	638	164	338100	0	0	0	642	123	310800
2012-04-21	Sat	0	0	1	0	0	0	0	2	0	0	0	13428	1332	795	1022700	12.1795	36.6928	14	39	0	0	0	638	164	338100	0	0	0	642	123	310800
2012-04-22	Sun	0	0	0	1	0	0	0	2	0	0	0	13430	1332	795	1022700	16.4915	42.7684	18	43	2	0	700	640	164	338800	7	0	2450	649	123	313250
2012-04-23	Mon	0	1	0	0	0	0	0	8	20	0	7000	13438	1352	795	1029700	21.8451	45.4466	24	48	1	0	350	641	164	339150	0	0	0	649	123	313250
2012-04-24	Tue	0	0	0	0	0	1	0	6	0	0	0	13444	1352	795	1029700	22.7569	44.7122	25	49	17	0	5950	658	164	345100	18	0	6300	667	123	319550
2012-04-25	Wed	0	0	0	0	0	0	1	11	18	0	6300	13455	1370	795	1036000	18.8299	31.9957	25	43	0	0	0	658	164	345100	0	0	0	667	123	319550
2012-04-26	Thu	0	0	0	0	1	0	0	11	1	0	350	13466	1371	795	1036350	18.4171	27.5099	23	39	0	0	0	658	164	345100	0	0	0	667	123	319550
2012-04-27	Fri	1	0	0	0	0	0	0	5	2	0	700	13471	1373	795	1037050	18.7395	29.869	19	37	0	0	0	658	164	345100	0	0	0	667	123	319550
2012-04-28	Sat	0	0	1	0	0	0	0	10	0	0	0	13481	1373	795	1037050	10.0009	29.9538	15	39	0	0	0	658	164	345100	0	0	0	667	123	319550
2012-04-29	Sun	0	0	0	1	0	0	0	3	0	0	0	13484	1373	795	1037050	15.7191	39.2709	18	44	0	0	0	658	164	345100	0	0	0	667	123	319550
2012-04-30	Mon	0	1	0	0	0	0	0	7	1	0	350	13491	1374	795	1037400	20.4912	42.0772	24	48	0	0	0	658	164	345100	1	0	350	668	123	319900
2012-05-01	Tue	0	0	0	0	0	1	0	2	0	0	0	13493	1374	795	1037400	17.4607	40.7128	25	48	16	0	5600	674	164	350700	23	0	8050	691	123	327950
2012-05-02	Wed	0	0	0	0	0	0	1	11	0	0	0	13504	1374	795	1037400	21.3282	42.8451	24	43	0	0	0	674	164	350700	0	0	0	691	123	327950
2012-05-03	Thu	0	0	0	0	1	0	0	6	0	0	0	13510	1374	795	1037400	19.7315	28.1636	23	39	0	0	0	674	164	350700	0	0	0	691	123	327950
2012-05-04	Fri	1	0	0	0	0	0	0	19	14	0	4900	13529	1388	795	1042300	16.2935	30.4842	18	37	0	0	0	674	164	350700	0	0	0	691	123	327950
2012-05-05	Sat	0	0	1	0	0	0	0	8	0	0	0	13537	1388	795	1042300	12.2473	33.23	14	38	0	0	0	674	164	350700	0	0	0	691	123	327950
2012-05-06	Sun	0	0	0	1	0	0	0	12	0	0	0	13549	1388	795	1042300	17.823	41.2645	18	43	0	0	0	674	164	350700	0	0	0	691	123	327950
2012-05-07	Mon	0	1	0	0	0	0	0	11	1	10	7350	13560	1389	805	1049650	24.9709	48.2989	23	47	0	7	4900	674	171	355600	0	0	0	691	123	327950
2012-05-08	Tue	0	0	0	0	0	1	0	23	2	7	5600	13583	1391	812	1055250	22.5249	44.0587	24	49	0	0	0	674	171	355600	0	0	0	691	123	327950
2012-05-09	Wed	0	0	0	0	0	0	1	20	0	8	5600	13603	1391	820	1060850	27.7058	45.1028	24	45	0	7	4900	674	178	360500	0	5	3500	691	128	331450
2012-05-10	Thu	0	0	0	0	1	0	0	23	0	5	3500	13626	1391	825	1064350	25.4017	41.5623	25	41	0	0	0	674	178	360500	0	0	0	691	128	331450
2012-05-11	Fri	1	0	0	0	0	0	0	22	0	7	4900	13648	1391	832	1069250	25.5492	46.9812	20	40	0	7	4900	674	185	365400	0	6	4200	691	134	335650
2012-05-12	Sat	0	0	1	0	0	0	0	3	2	0	700	13651	1393	832	1069950	18.9756	48.0416	15	40	0	0	0	674	185	365400	0	0	0	691	134	335650
2012-05-13	Sun	0	0	0	1	0	0	0	11	2	0	700	13662	1395	832	1070650	21.0866	51.6776	19	45	0	0	0	674	185	365400	0	0	0	691	134	335650
2012-05-14	Mon	0	1	0	0	0	0	0	10	0	0	0	13672	1395	832	1070650	28.7742	57.964	24	49	0	0	0	674	185	365400	0	0	0	691	134	335650
2012-05-15	Tue	0	0	0	0	0	1	0	19	0	7	4900	13691	1395	839	1075550	25.8262	50.4829	25	50	2	0	700	676	185	366100	0	0	0	691	134	335650
2012-05-16	Wed	0	0	0	0	0	0	1	22	0	0	0	13713	1395	839	1075550	27.9255	50.4572	25	46	0	4	2800	676	189	368900	0	2	1400	691	136	337050
2012-05-17	Thu	0	0	0	0	1	0	0	8	0	0	0	13721	1395	839	1075550	19.2302	36.725	27	43	0	0	0	676	189	368900	0	0	0	691	136	337050
2012-05-18	Fri	1	0	0	0	0	0	0	16	0	0	0	13737	1395	839	1075550	22.1498	46.0687	21	41	0	0	0	676	189	368900	0	0	0	691	136	337050
2012-05-19	Sat	0	0	1	0	0	0	0	10	0	0	0	13747	1395	839	1075550	15.4011	40.9533	16	42	0	0	0	676	189	368900	0	0	0	691	136	337050
2012-05-20	Sun	0	0	0	1	0	0	0	6	0	0	0	13753	1395	839	1075550	20.7544	48.2104	20	46	0	0	0	676	189	368900	0	0	0	691	136	337050
2012-05-21	Mon	0	1	0	0	0	0	0	13	2	6	4900	13766	1397	845	1080450	27.0421	53.5398	25	50	0	0	0	676	189	368900	0	0	0	691	136	337050
2012-05-22	Tue	0	0	0	0	0	1	0	13	0	7	4900	13779	1397	852	1085350	29.4769	54.781	26	51	1	0	350	677	189	369250	0	0	0	691	136	337050
2012-05-23	Wed	0	0	0	0	0	0	1	18	0	0	0	13797	1397	852	1085350	27.572	49.6266	25	46	0	0	0	677	189	369250	0	0	0	691	136	337050
2012-05-24	Thu	0	0	0	0	1	0	0	15	0	0	0	13812	1397	852	1085350	24.7951	38.0386	25	42	0	0	0	677	189	369250	0	0	0	691	136	337050
2012-05-25	Fri	1	0	0	0	0	0	0	5	0	0	0	13817	1397	852	1085350	20.3119	37.5999	21	41	0	0	0	677	189	369250	0	0	0	691	136	337050
2012-05-26	Sat	0	0	1	0	0	0	0	4	0	0	0	13821	1397	852	1085350	12.5556	33.8434	16	42	0	0	0	677	189	369250	0	0	0	691	136	337050
2012-05-27	Sun	0	0	0	1	0	0	0	11	0	0	0	13832	1397	852	1085350	15.7754	39.6785	20	46	0	0	0	677	189	369250	0	0	0	691	136	337050
2012-05-28	Mon	0	1	0	0	0	0	0	8	0	0	0	13840	1397	852	1085350	18.2596	43.6419	25	50	0	0	0	677	189	369250	0	0	0	691	136	337050
2012-05-29	Tue	0	0	0	0	0	1	0	15	7	0	2450	13855	1404	852	1087800	24.4056	49.1969	26	50	8	0	2800	685	189	372050	12	0	4200	703	136	341250
2012-05-30	Wed	0	0	0	0	0	0	1	14	9	0	3150	13869	1413	852	1090950	25.3341	43.8222	25	46	0	0	0	685	189	372050	0	1	700	703	137	341950
2012-05-31	Thu	0	0	0	0	1	0	0	15	0	0	0	13884	1413	852	1090950	24.1556	36.7876	24	41	0	0	0	685	189	372050	0	0	0	703	137	341950
2012-06-01	Fri	1	0	0	0	0	0	0	18	2	8	6300	13902	1415	860	1097250	22.2917	40.3954	21	40	0	0	0	685	189	372050	0	0	0	703	137	341950
2012-06-02	Sat	0	0	1	0	0	0	0	8	0	0	0	13910	1415	860	1097250	15.5384	40.2498	16	42	0	0	0	685	189	372050	0	0	0	703	137	341950
2012-06-03	Sun	0	0	0	1	0	0	0	8	0	0	0	13918	1415	860	1097250	18.6314	45.8365	19	47	0	0	0	685	189	372050	0	0	0	703	137	341950
2012-06-04	Mon	0	1	0	0	0	0	0	9	0	0	0	13927	1415	860	1097250	24.6288	49.9333	25	51	0	0	0	685	189	372050	0	0	0	703	137	341950
2012-06-05	Tue	0	0	0	0	0	1	0	13	0	0	0	13940	1415	860	1097250	23.3695	51.6615	27	51	0	0	0	685	189	372050	0	0	0	703	137	341950
2012-06-06	Wed	0	0	0	0	0	0	1	17	0	0	0	13957	1415	860	1097250	25.0073	45.3846	26	46	0	0	0	685	189	372050	0	0	0	703	137	341950
2012-06-07	Thu	0	0	0	0	1	0	0	6	0	0	0	13963	1415	860	1097250	18.0737	37.1911	24	41	0	0	0	685	189	372050	0	0	0	703	137	341950
2012-06-08	Fri	1	0	0	0	0	0	0	15	3	0	1050	13978	1418	860	1098300	22.7416	43.8614	20	40	0	0	0	685	189	372050	0	0	0	703	137	341950
2012-06-09	Sat	0	0	1	0	0	0	0	8	0	0	0	13986	1418	860	1098300	14.5198	40.2865	16	42	0	0	0	685	189	372050	0	0	0	703	137	341950
2012-06-10	Sun	0	0	0	1	0	0	0	11	0	0	0	13997	1418	860	1098300	18.2867	44.8304	19	46	0	0	0	685	189	372050	0	0	0	703	137	341950
2012-06-11	Mon	0	1	0	0	0	0	0	11	3	0	1050	14008	1421	860	1099350	25.9612	52.0008	25	49	0	0	0	685	189	372050	0	0	0	703	137	341950
2012-06-12	Tue	0	0	0	0	0	1	0	13	2	0	700	14021	1423	860	1100050	29.2935	55.8782	28	50	0	0	0	685	189	372050	0	0	0	703	137	341950
2012-06-13	Wed	0	0	0	0	0	0	1	14	0	0	0	14035	1423	860	1100050	28.3377	51.5265	26	46	0	0	0	685	189	372050	0	0	0	703	137	341950
2012-06-14	Thu	0	0	0	0	1	0	0	17	0	0	0	14052	1423	860	1100050	24.9475	40.3558	25	41	0	0	0	685	189	372050	0	0	0	703	137	341950
2012-06-15	Fri	1	0	0	0	0	0	0	23	0	8	5600	14075	1423	868	1105650	21.5815	42.6404	22	40	0	2	1400	685	191	373450	0	1	700	703	138	342650
2012-06-16	Sat	0	0	1	0	0	0	0	9	0	0	0	14084	1423	868	1105650	17.5985	48.918	17	42	0	0	0	685	191	373450	0	0	0	703	138	342650
2012-06-17	Sun	0	0	0	1	0	0	0	7	0	0	0	14091	1423	868	1105650	20.4913	50.7861	19	46	0	0	0	685	191	373450	0	0	0	703	138	342650
2012-06-18	Mon	0	1	0	0	0	0	0	14	0	8	5600	14105	1423	876	1111250	27.7712	57.5424	25	51	0	0	0	685	191	373450	0	0	0	703	138	342650
2012-06-19	Tue	0	0	0	0	0	1	0	16	0	1	700	14121	1423	877	1111950	27.6018	55.3841	28	52	0	0	0	685	191	373450	0	0	0	703	138	342650
2012-06-20	Wed	0	0	0	0	0	0	1	17	1	0	350	14138	1424	877	1112300	27.4081	52.5288	27	47	0	0	0	685	191	373450	0	0	0	703	138	342650
2012-06-21	Thu	0	0	0	0	1	0	0	22	0	12	8400	14160	1424	889	1120700	27.3728	42.9827	26	42	0	0	0	685	191	373450	0	0	0	703	138	342650
2012-06-22	Fri	1	0	0	0	0	0	0	14	1	0	350	14174	1425	889	1121050	23.538	41.7972	22	41	0	0	0	685	191	373450	0	0	0	703	138	342650
2012-06-23	Sat	0	0	1	0	0	0	0	1	0	0	0	14175	1425	889	1121050	16.0638	42.4272	17	43	0	0	0	685	191	373450	0	0	0	703	138	342650
2012-06-24	Sun	0	0	0	1	0	0	0	2	0	0	0	14177	1425	889	1121050	18.9403	45.856	20	47	0	0	0	685	191	373450	0	0	0	703	138	342650
2012-06-25	Mon	0	1	0	0	0	0	0	15	0	0	0	14192	1425	889	1121050	25.6683	51.1997	26	51	0	0	0	685	191	373450	0	0	0	703	138	342650
2012-06-26	Tue	0	0	0	0	0	1	0	18	1	0	350	14210	1426	889	1121400	25.3042	47.7206	29	53	5	0	1750	690	191	375200	5	0	1750	708	138	344400
2012-06-27	Wed	0	0	0	0	0	0	1	11	2	0	700	14221	1428	889	1122100	24.6637	44.2847	26	47	0	0	0	690	191	375200	0	0	0	708	138	344400
2012-06-28	Thu	0	0	0	0	1	0	0	17	0	0	0	14238	1428	889	1122100	22.5625	35.9193	25	42	0	0	0	690	191	375200	0	0	0	708	138	344400
2012-06-29	Fri	1	0	0	0	0	0	0	9	0	0	0	14247	1428	889	1122100	20.3032	38.1618	21	42	0	0	0	690	191	375200	0	0	0	708	138	344400
2012-06-30	Sat	0	0	1	0	0	0	0	11	1	0	350	14258	1429	889	1122450	14.4385	37.2407	16	43	0	0	0	690	191	375200	0	0	0	708	138	344400
2012-07-01	Sun	0	0	0	1	0	0	0	4	0	0	0	14262	1429	889	1122450	16.9695	42.7967	20	48	0	0	0	690	191	375200	0	0	0	708	138	344400
2012-07-02	Mon	0	1	0	0	0	0	0	16	0	0	0	14278	1429	889	1122450	22.4246	45.4882	26	52	0	0	0	690	191	375200	0	0	0	708	138	344400
2012-07-03	Tue	0	0	0	0	0	1	0	12	1	7	5250	14290	1430	896	1127700	26.2385	48.1169	28	52	0	0	0	690	191	375200	4	0	1400	712	138	345800
2012-07-04	Wed	0	0	0	0	0	0	1	20	0	0	0	14310	1430	896	1127700	24.5236	44.6953	26	47	0	0	0	690	191	375200	0	0	0	712	138	345800
2012-07-05	Thu	0	0	0	0	1	0	0	4	0	0	0	14314	1430	896	1127700	25.2462	41.9158	25	42	0	0	0	690	191	375200	0	0	0	712	138	345800
2012-07-06	Fri	1	0	0	0	0	0	0	10	2	0	700	14324	1432	896	1128400	19.5284	35.4723	21	42	0	0	0	690	191	375200	0	0	0	712	138	345800
2012-07-07	Sat	0	0	1	0	0	0	0	5	1	0	350	14329	1433	896	1128750	13.2968	37.5099	16	43	0	0	0	690	191	375200	0	0	0	712	138	345800
2012-07-08	Sun	0	0	0	1	0	0	0	7	0	0	0	14336	1433	896	1128750	17.6018	42.9204	20	47	0	0	0	690	191	375200	0	0	0	712	138	345800
2012-07-09	Mon	0	1	0	0	0	0	0	10	0	0	0	14346	1433	896	1128750	22.4534	46.6945	26	52	2	0	700	692	191	375900	3	0	1050	715	138	346850
2012-07-10	Tue	0	0	0	0	0	1	0	10	0	0	0	14356	1433	896	1128750	23.9891	44.4708	28	53	4	0	1400	696	191	377300	11	0	3850	726	138	350700
2012-07-11	Wed	0	0	0	0	0	0	1	13	17	0	5950	14369	1450	896	1134700	23.0906	39.9389	26	48	0	0	0	696	191	377300	0	0	0	726	138	350700
2012-07-12	Thu	0	0	0	0	1	0	0	6	0	0	0	14375	1450	896	1134700	20.8582	30.4594	25	40	0	0	0	696	191	377300	0	0	0	726	138	350700
2012-07-13	Fri	1	0	0	0	0	0	0	19	2	0	700	14394	1452	896	1135400	18.7474	34.409	20	40	0	0	0	696	191	377300	0	0	0	726	138	350700
2012-07-14	Sat	0	0	1	0	0	0	0	9	0	0	0	14403	1452	896	1135400	11.3402	33.1636	14	41	0	0	0	696	191	377300	0	0	0	726	138	350700
2012-07-15	Sun	0	0	0	1	0	0	0	7	0	0	0	14410	1452	896	1135400	16.5042	42.5054	19	46	0	0	0	696	191	377300	0	0	0	726	138	350700
2012-07-16	Mon	0	1	0	0	0	0	0	14	0	0	0	14424	1452	896	1135400	23.5782	48.835	26	51	0	2	1400	696	193	378700	0	0	0	726	138	350700
2012-07-17	Tue	0	0	0	0	0	1	0	24	2	18	13300	14448	1454	914	1148700	24.9476	46.9144	27	52	0	0	0	696	193	378700	0	0	0	726	138	350700
2012-07-18	Wed	0	0	0	0	0	0	1	16	0	0	0	14464	1454	914	1148700	26.3497	44.7697	26	46	0	2	1400	696	195	380100	0	0	0	726	138	350700
2012-07-19	Thu	0	0	0	0	1	0	0	7	0	0	0	14471	1454	914	1148700	25.1753	41.3527	25	40	0	0	0	696	195	380100	0	0	0	726	138	350700
2012-07-20	Fri	1	0	0	0	0	0	0	20	0	0	0	14491	1454	914	1148700	21.3448	41.069	20	39	0	0	0	696	195	380100	0	0	0	726	138	350700
2012-07-21	Sat	0	0	1	0	0	0	0	5	0	0	0	14496	1454	914	1148700	16.3733	40.4256	15	41	0	0	0	696	195	380100	0	0	0	726	138	350700
2012-07-22	Sun	0	0	0	1	0	0	0	11	0	0	0	14507	1454	914	1148700	17.7651	44.5804	20	46	0	0	0	696	195	380100	0	0	0	726	138	350700
2012-07-23	Mon	0	1	0	0	0	0	0	19	3	0	1050	14526	1457	914	1149750	26.2719	54.0993	26	51	0	1	700	696	196	380800	0	2	1400	726	140	352100
2012-07-24	Tue	0	0	0	0	0	1	0	10	2	6	4900	14536	1459	920	1154650	27.0369	51.724	27	52	0	0	0	696	196	380800	0	0	0	726	140	352100
2012-07-25	Wed	0	0	0	0	0	0	1	15	0	0	0	14551	1459	920	1154650	26.3733	46.7596	26	46	0	0	0	696	196	380800	0	0	0	726	140	352100
2012-07-26	Thu	0	0	0	0	1	0	0	16	0	8	5600	14567	1459	928	1160250	25.5388	42.4852	25	40	0	0	0	696	196	380800	0	0	0	726	140	352100
2012-07-27	Fri	1	0	0	0	0	0	0	18	3	10	8050	14585	1462	938	1168300	22.7312	43.2752	21	40	0	0	0	696	196	380800	0	0	0	726	140	352100
2012-07-28	Sat	0	0	1	0	0	0	0	7	0	0	0	14592	1462	938	1168300	17.2298	43.8102	15	41	0	0	0	696	196	380800	0	0	0	726	140	352100
2012-07-29	Sun	0	0	0	1	0	0	0	28	0	0	0	14620	1462	938	1168300	21.3396	49.7172	20	46	0	0	0	696	196	380800	0	0	0	726	140	352100
2012-07-30	Mon	0	1	0	0	0	0	0	7	0	22	15400	14627	1462	960	1183700	30.2425	58.5504	26	51	0	4	2800	696	200	383600	0	6	4200	726	146	356300
2012-07-31	Tue	0	0	0	0	0	1	0	19	0	0	0	14646	1462	960	1183700	30.0941	57.9358	27	52	0	0	0	696	200	383600	0	0	0	726	146	356300
2012-08-01	Wed	0	0	0	0	0	0	1	13	4	0	1400	14659	1466	960	1185100	30.4863	53.9355	26	46	0	0	0	696	200	383600	0	0	0	726	146	356300
2012-08-02	Thu	0	0	0	0	1	0	0	9	0	0	0	14668	1466	960	1185100	27.5558	45.3208	25	40	0	0	0	696	200	383600	0	0	0	726	146	356300
2012-08-03	Fri	1	0	0	0	0	0	0	13	2	0	700	14681	1468	960	1185800	23.3511	44.5038	21	39	0	0	0	696	200	383600	0	0	0	726	146	356300
2012-08-04	Sat	0	0	1	0	0	0	0	6	0	0	0	14687	1468	960	1185800	14.4154	40.8493	15	41	0	0	0	696	200	383600	0	0	0	726	146	356300
2012-08-05	Sun	0	0	0	1	0	0	0	9	0	0	0	14696	1468	960	1185800	19.5193	48.3635	19	46	0	0	0	696	200	383600	0	0	0	726	146	356300
2012-08-06	Mon	0	1	0	0	0	0	0	9	0	0	0	14705	1468	960	1185800	22.643	49.3199	25	50	0	0	0	696	200	383600	0	0	0	726	146	356300
2012-08-07	Tue	0	0	0	0	0	1	0	22	0	0	0	14727	1468	960	1185800	25.7577	51.8035	27	51	0	0	0	696	200	383600	0	0	0	726	146	356300
2012-08-08	Wed	0	0	0	0	0	0	1	5	0	0	0	14732	1468	960	1185800	20.862	41.1205	25	46	0	0	0	696	200	383600	0	0	0	726	146	356300
2012-08-09	Thu	0	0	0	0	1	0	0	11	0	0	0	14743	1468	960	1185800	21.8063	36.3632	25	44	0	0	0	696	200	383600	0	0	0	726	146	356300
2012-08-10	Fri	1	0	0	0	0	0	0	11	2	0	700	14754	1470	960	1186500	19.1103	37.5462	20	42	0	0	0	696	200	383600	0	0	0	726	146	356300
2012-08-11	Sat	0	0	1	0	0	0	0	3	0	0	0	14757	1470	960	1186500	14.7558	40.6123	15	44	0	0	0	696	200	383600	0	0	0	726	146	356300
2012-08-12	Sun	0	0	0	1	0	0	0	7	0	0	0	14764	1470	960	1186500	19.0652	45.9531	19	47	0	0	0	696	200	383600	2	0	700	728	146	357000
2012-08-13	Mon	0	1	0	0	0	0	0	10	0	0	0	14774	1470	960	1186500	22.8873	47.542	25	51	0	0	0	696	200	383600	0	0	0	728	146	357000
2012-08-14	Tue	0	0	0	0	0	1	0	11	0	0	0	14785	1470	960	1186500	22.3171	45.2538	26	50	9	0	3150	705	200	386750	12	0	4200	740	146	361200
2012-08-15	Wed	0	0	0	0	0	0	1	14	0	0	0	14799	1470	960	1186500	20.7658	40.6693	24	47	0	0	0	705	200	386750	0	0	0	740	146	361200
2012-08-16	Thu	0	0	0	0	1	0	0	6	10	0	3500	14805	1480	960	1190000	22.9742	39.2172	24	44	0	0	0	705	200	386750	0	0	0	740	146	361200
2012-08-17	Fri	1	0	0	0	0	0	0	11	0	0	0	14816	1480	960	1190000	18.1549	37.9778	20	43	0	0	0	705	200	386750	0	0	0	740	146	361200
2012-08-18	Sat	0	0	1	0	0	0	0	4	0	0	0	14820	1480	960	1190000	14.6249	41.9345	15	44	0	0	0	705	200	386750	0	0	0	740	146	361200
2012-08-19	Sun	0	0	0	1	0	0	0	11	0	0	0	14831	1480	960	1190000	17.5795	43.6706	20	47	0	0	0	705	200	386750	0	0	0	740	146	361200
2012-08-20	Mon	0	1	0	0	0	0	0	18	10	0	3500	14849	1490	960	1193500	23.2699	49.0217	26	50	0	0	0	705	200	386750	0	0	0	740	146	361200
2012-08-21	Tue	0	0	0	0	0	1	0	9	0	0	0	14858	1490	960	1193500	22.5632	47.47	27	50	0	0	0	705	200	386750	4	0	1400	744	146	362600
2012-08-22	Wed	0	0	0	0	0	0	1	9	4	0	1400	14867	1494	960	1194900	21.0435	39.575	25	47	0	0	0	705	200	386750	0	0	0	744	146	362600
2012-08-23	Thu	0	0	0	0	1	0	0	6	0	0	0	14873	1494	960	1194900	23.1573	37.0852	25	44	0	0	0	705	200	386750	0	0	0	744	146	362600
2012-08-24	Fri	1	0	0	0	0	0	0	12	0	0	0	14885	1494	960	1194900	22.868	42.4219	21	42	0	0	0	705	200	386750	0	0	0	744	146	362600
2012-08-25	Sat	0	0	1	0	0	0	0	4	0	0	0	14889	1494	960	1194900	14.609	37.3792	16	44	0	0	0	705	200	386750	0	0	0	744	146	362600
2012-08-26	Sun	0	0	0	1	0	0	0	3	0	0	0	14892	1494	960	1194900	19.1991	44.5378	20	47	0	0	0	705	200	386750	5	0	1750	749	146	364350
2012-08-27	Mon	0	1	0	0	0	0	0	14	2	0	700	14906	1496	960	1195600	23.2109	47.3124	27	50	0	0	0	705	200	386750	0	0	0	749	146	364350
2012-08-28	Tue	0	0	0	0	0	1	0	10	0	0	0	14916	1496	960	1195600	26.0324	49.9469	28	50	12	0	4200	717	200	390950	8	0	2800	757	146	367150
2012-08-29	Wed	0	0	0	0	0	0	1	21	0	0	0	14937	1496	960	1195600	23.6388	43.7497	26	47	0	4	2800	717	204	393750	0	0	0	757	146	367150
2012-08-30	Thu	0	0	0	0	1	0	0	14	0	0	0	14951	1496	960	1195600	23.8778	38.874	26	43	0	0	0	717	204	393750	0	0	0	757	146	367150
2012-08-31	Fri	1	0	0	0	0	0	0	10	0	0	0	14961	1496	960	1195600	17.4484	33.72	22	42	0	0	0	717	204	393750	0	0	0	757	146	367150
2012-09-01	Sat	0	0	1	0	0	0	0	2	6	0	2100	14963	1502	960	1197700	11.0468	35.334	16	44	0	0	0	717	204	393750	0	0	0	757	146	367150
2012-09-02	Sun	0	0	0	1	0	0	0	9	0	0	0	14972	1502	960	1197700	15.7975	39.7453	21	47	0	0	0	717	204	393750	0	0	0	757	146	367150
2012-09-03	Mon	0	1	0	0	0	0	0	19	6	5	5600	14991	1508	965	1203300	22.05	44.922	27	50	0	0	0	717	204	393750	0	0	0	757	146	367150
2012-09-04	Tue	0	0	0	0	0	1	0	14	0	0	0	15005	1508	965	1203300	25.1424	48.0377	28	50	0	0	0	717	204	393750	2	0	700	759	146	367850
2012-09-05	Wed	0	0	0	0	0	0	1	10	0	0	0	15015	1508	965	1203300	25.5726	45.0587	26	47	0	0	0	717	204	393750	0	0	0	759	146	367850
2012-09-06	Thu	0	0	0	0	1	0	0	4	0	0	0	15019	1508	965	1203300	23.4849	38.6401	24	41	0	0	0	717	204	393750	0	0	0	759	146	367850
2012-09-07	Fri	1	0	0	0	0	0	0	15	0	0	0	15034	1508	965	1203300	19.7337	34.0814	21	41	0	0	0	717	204	393750	0	0	0	759	146	367850
2012-09-08	Sat	0	0	1	0	0	0	0	13	0	0	0	15047	1508	965	1203300	14.9911	39.7105	17	43	0	0	0	717	204	393750	0	0	0	759	146	367850
2012-09-09	Sun	0	0	0	1	0	0	0	8	5	0	1750	15055	1513	965	1205050	18.3809	44.7965	20	47	0	0	0	717	204	393750	0	0	0	759	146	367850
2012-09-10	Mon	0	1	0	0	0	0	0	21	0	8	5600	15076	1513	973	1210650	23.8622	48.8676	25	52	0	10	7000	717	214	400750	0	2	1400	759	148	369250
2012-09-11	Tue	0	0	0	0	0	1	0	18	0	0	0	15094	1513	973	1210650	22.9325	47.8522	27	52	0	0	0	717	214	400750	0	0	0	759	148	369250
2012-09-12	Wed	0	0	0	0	0	0	1	11	0	0	0	15105	1513	973	1210650	24.3215	46.9076	26	47	0	0	0	717	214	400750	0	0	0	759	148	369250
2012-09-13	Thu	0	0	0	0	1	0	0	4	0	0	0	15109	1513	973	1210650	23.57	41.4213	25	41	0	0	0	717	214	400750	0	0	0	759	148	369250
2012-09-14	Fri	1	0	0	0	0	0	0	11	0	0	0	15120	1513	973	1210650	18.8169	36.2264	21	41	0	0	0	717	214	400750	0	0	0	759	148	369250
2012-09-15	Sat	0	0	1	0	0	0	0	7	0	0	0	15127	1513	973	1210650	14.2518	39.3871	17	43	0	0	0	717	214	400750	0	0	0	759	148	369250
2012-09-16	Sun	0	0	0	1	0	0	0	16	0	0	0	15143	1513	973	1210650	17.612	45.5801	20	47	0	0	0	717	214	400750	0	0	0	759	148	369250
2012-09-17	Mon	0	1	0	0	0	0	0	14	3	0	1050	15157	1516	973	1211700	24.3205	53.5442	25	52	0	0	0	717	214	400750	0	0	0	759	148	369250
2012-09-18	Tue	0	0	0	0	0	1	0	13	0	0	0	15170	1516	973	1211700	24.5478	51.0184	27	52	0	0	0	717	214	400750	0	0	0	759	148	369250
2012-09-19	Wed	0	0	0	0	0	0	1	18	0	0	0	15188	1516	973	1211700	23.7069	44.9696	26	47	0	0	0	717	214	400750	0	0	0	759	148	369250
2012-09-20	Thu	0	0	0	0	1	0	0	15	2	0	700	15203	1518	973	1212400	23.5352	39.0415	25	42	0	0	0	717	214	400750	0	0	0	759	148	369250
2012-09-21	Fri	1	0	0	0	0	0	0	17	0	0	0	15220	1518	973	1212400	23.4551	43.3417	21	41	0	0	0	717	214	400750	0	0	0	759	148	369250
2012-09-22	Sat	0	0	1	0	0	0	0	11	0	0	0	15231	1518	973	1212400	15.7986	40.3116	17	43	0	0	0	717	214	400750	0	0	0	759	148	369250
2012-09-23	Sun	0	0	0	1	0	0	0	5	0	0	0	15236	1518	973	1212400	19.497	46.7789	20	48	0	0	0	717	214	400750	0	0	0	759	148	369250
2012-09-24	Mon	0	1	0	0	0	0	0	16	0	6	4200	15252	1518	979	1216600	23.1697	49.8633	25	52	0	0	0	717	214	400750	0	0	0	759	148	369250
2012-09-25	Tue	0	0	0	0	0	1	0	20	0	0	0	15272	1518	979	1216600	24.2519	48.4357	27	53	0	0	0	717	214	400750	0	0	0	759	148	369250
2012-09-26	Wed	0	0	0	0	0	0	1	15	2	0	700	15287	1520	979	1217300	24.8902	46.2643	26	47	0	0	0	717	214	400750	0	0	0	759	148	369250
2012-09-27	Thu	0	0	0	0	1	0	0	12	0	6	4200	15299	1520	985	1221500	22.9709	38.434	25	42	0	0	0	717	214	400750	0	0	0	759	148	369250
2012-09-28	Fri	1	0	0	0	0	0	0	18	0	0	0	15317	1520	985	1221500	19.8996	36.7329	21	41	0	0	0	717	214	400750	0	0	0	759	148	369250
2012-09-29	Sat	0	0	1	0	0	0	0	10	0	0	0	15327	1520	985	1221500	16.1077	40.8813	17	43	0	0	0	717	214	400750	0	0	0	759	148	369250
2012-09-30	Sun	0	0	0	1	0	0	0	12	0	0	0	15339	1520	985	1221500	18.1067	45.691	20	47	0	0	0	717	214	400750	0	0	0	759	148	369250
2012-10-01	Mon	0	1	0	0	0	0	0	16	0	13	9100	15355	1520	998	1230600	23.647	49.8218	25	52	0	6	4200	717	220	404950	0	1	700	759	149	369950
2012-10-02	Tue	0	0	0	0	0	1	0	19	0	0	0	15374	1520	998	1230600	25.1563	50.9292	27	53	0	0	0	717	220	404950	0	0	0	759	149	369950
2012-10-03	Wed	0	0	0	0	0	0	1	9	0	0	0	15383	1520	998	1230600	19.0697	42.7357	26	47	0	0	0	717	220	404950	0	0	0	759	149	369950
2012-10-04	Thu	0	0	0	0	1	0	0	12	0	0	0	15395	1520	998	1230600	24.0956	44.1883	26	43	0	0	0	717	220	404950	0	0	0	759	149	369950
2012-10-05	Fri	1	0	0	0	0	0	0	19	3	0	1050	15414	1523	998	1231650	23.1911	44.0333	22	43	0	0	0	717	220	404950	0	0	0	759	149	369950
2012-10-06	Sat	0	0	1	0	0	0	0	3	0	0	0	15417	1523	998	1231650	17.0795	44.088	17	44	0	0	0	717	220	404950	0	0	0	759	149	369950
2012-10-07	Sun	0	0	0	1	0	0	0	9	0	0	0	15426	1523	998	1231650	19.2761	46.3449	21	48	0	0	0	717	220	404950	0	0	0	759	149	369950
2012-10-08	Mon	0	1	0	0	0	0	0	12	0	0	0	15438	1523	998	1231650	25.0934	50.9785	27	52	0	0	0	717	220	404950	0	0	0	759	149	369950
2012-10-09	Tue	0	0	0	0	0	1	0	14	0	0	0	15452	1523	998	1231650	25.198	53.7664	27	52	0	0	0	717	220	404950	0	0	0	759	149	369950
2012-10-10	Wed	0	0	0	0	0	0	1	12	0	0	0	15464	1523	998	1231650	23.3361	45.9263	25	46	0	0	0	717	220	404950	0	0	0	759	149	369950
2012-10-11	Thu	0	0	0	0	1	0	0	7	0	0	0	15471	1523	998	1231650	23.5597	40.688	25	42	0	0	0	717	220	404950	0	0	0	759	149	369950
2012-10-12	Fri	1	0	0	0	0	0	0	15	0	0	0	15486	1523	998	1231650	22.228	42.2191	22	42	0	0	0	717	220	404950	0	0	0	759	149	369950
2012-10-13	Sat	0	0	1	0	0	0	0	10	0	0	0	15496	1523	998	1231650	13.8421	39.9188	17	43	0	0	0	717	220	404950	0	0	0	759	149	369950
2012-10-14	Sun	0	0	0	1	0	0	0	3	0	0	0	15499	1523	998	1231650	18.1383	44.9882	21	47	0	0	0	717	220	404950	0	0	0	759	149	369950
2012-10-15	Mon	0	1	0	0	0	0	0	18	0	0	0	15517	1523	998	1231650	21.4244	46.5017	27	52	0	0	0	717	220	404950	0	0	0	759	149	369950
2012-10-16	Tue	0	0	0	0	0	1	0	10	0	0	0	15527	1523	998	1231650	23.9395	49.8001	26	52	0	0	0	717	220	404950	0	0	0	759	149	369950
2012-10-17	Wed	0	0	0	0	0	0	1	19	0	0	0	15546	1523	998	1231650	21.9014	41.2365	25	46	0	0	0	717	220	404950	0	0	0	759	149	369950
2012-10-18	Thu	0	0	0	0	1	0	0	8	0	0	0	15554	1523	998	1231650	22.8721	38.9623	25	41	0	0	0	717	220	404950	0	0	0	759	149	369950
2012-10-19	Fri	1	0	0	0	0	0	0	25	0	0	0	15579	1523	998	1231650	19.579	37.3223	21	42	0	0	0	717	220	404950	0	0	0	759	149	369950
2012-10-20	Sat	0	0	1	0	0	0	0	4	0	0	0	15583	1523	998	1231650	16.4801	42.9823	17	43	0	0	0	717	220	404950	0	0	0	759	149	369950
2012-10-21	Sun	0	0	0	1	0	0	0	6	0	0	0	15589	1523	998	1231650	20.0306	48.9504	21	47	0	0	0	717	220	404950	0	0	0	759	149	369950
2012-10-22	Mon	0	1	0	0	0	0	0	22	0	0	0	15611	1523	998	1231650	23.3788	52.7113	27	52	0	7	4900	717	227	409850	0	1	700	759	150	370650
2012-10-23	Tue	0	0	0	0	0	1	0	19	0	0	0	15630	1523	998	1231650	26.6704	56.3871	26	52	0	0	0	717	227	409850	0	0	0	759	150	370650
2012-10-24	Wed	0	0	0	0	0	0	1	23	0	0	0	15653	1523	998	1231650	27.5796	52.5234	24	46	0	2	1400	717	229	411250	0	2	1400	759	152	372050
2012-10-25	Thu	0	0	0	0	1	0	0	22	0	1	700	15675	1523	999	1232350	27.4649	49.3536	25	42	0	2	1400	717	231	412650	0	5	3500	759	157	375550
2012-10-26	Fri	1	0	0	0	0	0	0	23	0	12	8400	15698	1523	1011	1240750	28.0277	52.8225	21	42	0	3	2100	717	234	414750	0	1	700	759	158	376250
2012-10-27	Sat	0	0	1	0	0	0	0	15	0	0	0	15713	1523	1011	1240750	20.1436	50.5171	17	43	0	0	0	717	234	414750	0	0	0	759	158	376250
2012-10-28	Sun	0	0	0	1	0	0	0	16	0	0	0	15729	1523	1011	1240750	24.6376	56.9138	21	47	0	0	0	717	234	414750	0	0	0	759	158	376250
2012-10-29	Mon	0	1	0	0	0	0	0	24	1	19	13650	15753	1524	1030	1254400	31.2533	63.0098	27	52	0	9	6300	717	243	421050	0	21	14700	759	179	390950
2012-10-30	Tue	0	0	0	0	0	1	0	17	1	0	350	15770	1525	1030	1254750	33.1106	64.0339	27	52	0	0	0	717	243	421050	0	0	0	759	179	390950
2012-10-31	Wed	0	0	0	0	0	0	1	16	0	0	0	15786	1525	1030	1254750	30.4224	55.4673	25	47	0	0	0	717	243	421050	0	0	0	759	179	390950
2012-11-01	Thu	0	0	0	0	1	0	0	8	0	0	0	15794	1525	1030	1254750	25.2835	48.0896	27	44	0	0	0	717	243	421050	0	0	0	759	179	390950
2012-11-02	Fri	1	0	0	0	0	0	0	16	2	0	700	15810	1527	1030	1255450	28.1707	54.1751	21	42	0	0	0	717	243	421050	0	0	0	759	179	390950
2012-11-03	Sat	0	0	1	0	0	0	0	12	0	0	0	15822	1527	1030	1255450	21.4191	51.808	17	45	0	0	0	717	243	421050	0	0	0	759	179	390950
2012-11-04	Sun	0	0	0	1	0	0	0	8	1	0	350	15830	1528	1030	1255800	24.9006	55.4259	22	48	0	0	0	717	243	421050	0	0	0	759	179	390950
2012-11-05	Mon	0	1	0	0	0	0	0	14	3	0	1050	15844	1531	1030	1256850	28.993	55.9806	28	51	0	0	0	717	243	421050	0	0	0	759	179	390950
2012-11-06	Tue	0	0	0	0	0	1	0	18	0	0	0	15862	1531	1030	1256850	28.5974	54.6902	29	51	0	0	0	717	243	421050	0	0	0	759	179	390950
2012-11-07	Wed	0	0	0	0	0	0	1	21	0	20	14000	15883	1531	1050	1270850	25.8469	49.3769	26	47	0	0	0	717	243	421050	0	0	0	759	179	390950
2012-11-08	Thu	0	0	0	0	1	0	0	14	0	0	0	15897	1531	1050	1270850	25.5645	43.77	25	43	0	0	0	717	243	421050	0	0	0	759	179	390950
2012-11-09	Fri	1	0	0	0	0	0	0	18	0	0	0	15915	1531	1050	1270850	25.0387	45.8165	22	43	0	0	0	717	243	421050	0	0	0	759	179	390950
2012-11-10	Sat	0	0	1	0	0	0	0	9	0	0	0	15924	1531	1050	1270850	17.804	46.3873	16	45	0	0	0	717	243	421050	0	0	0	759	179	390950
2012-11-11	Sun	0	0	0	1	0	0	0	9	0	0	0	15933	1531	1050	1270850	22.2159	52.0861	21	49	0	0	0	717	243	421050	0	0	0	759	179	390950
2012-11-12	Mon	0	1	0	0	0	0	0	15	0	0	0	15948	1531	1050	1270850	26.9756	54.5344	27	52	0	0	0	717	243	421050	0	0	0	759	179	390950
2012-11-13	Tue	0	0	0	0	0	1	0	12	3	0	1050	15960	1534	1050	1271900	27.7379	54.8334	28	51	0	0	0	717	243	421050	0	0	0	759	179	390950
2012-11-14	Wed	0	0	0	0	0	0	1	11	2	0	700	15971	1536	1050	1272600	25.8953	47.441	25	47	0	0	0	717	243	421050	0	0	0	759	179	390950
2012-11-15	Thu	0	0	0	0	1	0	0	16	0	0	0	15987	1536	1050	1272600	24.5441	41.5248	25	44	0	0	0	717	243	421050	0	0	0	759	179	390950
2012-11-16	Fri	1	0	0	0	0	0	0	10	0	0	0	15997	1536	1050	1272600	22.3645	42.6068	21	43	0	0	0	717	243	421050	0	0	0	759	179	390950
2012-11-17	Sat	0	0	1	0	0	0	0	1	0	0	0	15998	1536	1050	1272600	15.6217	42.5737	15	45	0	0	0	717	243	421050	0	0	0	759	179	390950
2012-11-18	Sun	0	0	0	1	0	0	0	3	0	0	0	16001	1536	1050	1272600	19.723	47.535	20	49	0	0	0	717	243	421050	0	0	0	759	179	390950
2012-11-19	Mon	0	1	0	0	0	0	0	17	0	0	0	16018	1536	1050	1272600	24.0608	49.9807	27	52	0	0	0	717	243	421050	0	0	0	759	179	390950
2012-11-20	Tue	0	0	0	0	0	1	0	14	0	0	0	16032	1536	1050	1272600	25.7184	51.3497	28	51	11	0	3850	728	243	424900	12	0	4200	771	179	395150
2012-11-21	Wed	0	0	0	0	0	0	1	17	9	0	3150	16049	1545	1050	1275750	22.6791	43.6438	25	48	0	3	2100	728	246	427000	0	1	700	771	180	395850
2012-11-22	Thu	0	0	0	0	1	0	0	13	3	0	1050	16062	1548	1050	1276800	25.4174	42.6806	25	44	0	0	0	728	246	427000	0	0	0	771	180	395850
2012-11-23	Fri	1	0	0	0	0	0	0	24	0	0	0	16086	1548	1050	1276800	20.2113	39.3944	21	43	0	0	0	728	246	427000	0	0	0	771	180	395850
2012-11-24	Sat	0	0	1	0	0	0	0	9	0	10	7000	16095	1548	1060	1283800	17.3379	45.3597	16	45	0	0	0	728	246	427000	0	0	0	771	180	395850
2012-11-25	Sun	0	0	0	1	0	0	0	13	0	0	0	16108	1548	1060	1283800	21.9424	51.5666	21	49	0	0	0	728	246	427000	0	0	0	771	180	395850
2012-11-26	Mon	0	1	0	0	0	0	0	17	0	0	0	16125	1548	1060	1283800	29.3306	57.1205	28	52	0	11	7700	728	257	434700	0	6	4200	771	186	400050
2012-11-27	Tue	0	0	0	0	0	1	0	24	0	0	0	16149	1548	1060	1283800	29.2615	57.4715	29	51	0	0	0	728	257	434700	0	0	0	771	186	400050
2012-11-28	Wed	0	0	0	0	0	0	1	17	0	0	0	16166	1548	1060	1283800	31.5772	57.9285	26	47	0	0	0	728	257	434700	0	0	0	771	186	400050
2012-11-29	Thu	0	0	0	0	1	0	0	14	0	0	0	16180	1548	1060	1283800	29.6691	50.1786	28	45	0	0	0	728	257	434700	0	0	0	771	186	400050
2012-11-30	Fri	1	0	0	0	0	0	0	20	0	8	5600	16200	1548	1068	1289400	27.3703	53.2738	23	46	0	0	0	728	257	434700	0	0	0	771	186	400050
2012-12-01	Sat	0	0	1	0	0	0	0	7	0	0	0	16207	1548	1068	1289400	21.9773	54.9875	17	48	0	0	0	728	257	434700	0	0	0	771	186	400050
2012-12-02	Sun	0	0	0	1	0	0	0	15	0	0	0	16222	1548	1068	1289400	24.0442	55.3821	23	53	0	0	0	728	257	434700	0	0	0	771	186	400050
2012-12-03	Mon	0	1	0	0	0	0	0	19	0	0	0	16241	1548	1068	1289400	28.9135	57.7311	30	57	0	0	0	728	257	434700	0	1	700	771	187	400750
2012-12-04	Tue	0	0	0	0	0	1	0	16	0	0	0	16257	1548	1068	1289400	30.6873	62.042	30	58	0	0	0	728	257	434700	0	0	0	771	187	400750
2012-12-05	Wed	0	0	0	0	0	0	1	13	0	0	0	16270	1548	1068	1289400	28.3026	52.4897	28	52	0	0	0	728	257	434700	0	0	0	771	187	400750
2012-12-06	Thu	0	0	0	0	1	0	0	19	0	0	0	16289	1548	1068	1289400	26.5254	45.6868	28	46	0	0	0	728	257	434700	0	0	0	771	187	400750
2012-12-07	Fri	1	0	0	0	0	0	0	12	0	0	0	16301	1548	1068	1289400	25.6335	47.6106	23	46	0	0	0	728	257	434700	0	0	0	771	187	400750
2012-12-08	Sat	0	0	1	0	0	0	0	11	0	0	0	16312	1548	1068	1289400	16.6891	43.5426	17	47	0	0	0	728	257	434700	0	0	0	771	187	400750
2012-12-09	Sun	0	0	0	1	0	0	0	1	0	0	0	16313	1548	1068	1289400	21.6988	49.6481	22	52	0	0	0	728	257	434700	0	0	0	771	187	400750
2012-12-10	Mon	0	1	0	0	0	0	0	19	1	0	350	16332	1549	1068	1289750	26.2071	50.9686	29	57	0	0	0	728	257	434700	0	0	0	771	187	400750
2012-12-11	Tue	0	0	0	0	0	1	0	16	0	0	0	16348	1549	1068	1289750	25.8793	51.9048	30	58	2	0	700	730	257	435400	1	0	350	772	187	401100
2012-12-12	Wed	0	0	0	0	0	0	1	11	4	0	1400	16359	1553	1068	1291150	25.5291	46.9957	28	52	0	0	0	730	257	435400	0	0	0	772	187	401100
2012-12-13	Thu	0	0	0	0	1	0	0	7	0	0	0	16366	1553	1068	1291150	25.2698	42.8808	28	46	0	0	0	730	257	435400	0	0	0	772	187	401100
2012-12-14	Fri	1	0	0	0	0	0	0	19	0	0	0	16385	1553	1068	1291150	20.2895	40.1758	23	46	0	0	0	730	257	435400	0	0	0	772	187	401100
2012-12-15	Sat	0	0	1	0	0	0	0	9	0	0	0	16394	1553	1068	1291150	16.4906	44.1679	17	48	0	0	0	730	257	435400	0	0	0	772	187	401100
2012-12-16	Sun	0	0	0	1	0	0	0	6	0	0	0	16400	1553	1068	1291150	19.8939	48.723	22	52	0	0	0	730	257	435400	0	0	0	772	187	401100
2012-12-17	Mon	0	1	0	0	0	0	0	11	16	0	5600	16411	1569	1068	1296750	26.8202	52.0946	29	57	0	0	0	730	257	435400	0	0	0	772	187	401100
2012-12-18	Tue	0	0	0	0	0	1	0	16	0	0	0	16427	1569	1068	1296750	28.136	55.2622	30	58	0	0	0	730	257	435400	0	0	0	772	187	401100
2012-12-19	Wed	0	0	0	0	0	0	1	12	3	0	1050	16439	1572	1068	1297800	25.7108	47.2843	28	52	0	0	0	730	257	435400	0	0	0	772	187	401100
2012-12-20	Thu	0	0	0	0	1	0	0	12	0	0	0	16451	1572	1068	1297800	24.8529	44.6165	28	46	0	0	0	730	257	435400	0	0	0	772	187	401100
2012-12-21	Fri	1	0	0	0	0	0	0	26	0	0	0	16477	1572	1068	1297800	23.3193	45.044	23	46	0	0	0	730	257	435400	0	0	0	772	187	401100
2012-12-22	Sat	0	0	1	0	0	0	0	16	0	4	2800	16493	1572	1072	1300600	17.8345	45.4808	17	48	0	0	0	730	257	435400	0	0	0	772	187	401100
2012-12-23	Sun	0	0	0	1	0	0	0	13	0	0	0	16506	1572	1072	1300600	21.8589	49.8628	22	53	0	0	0	730	257	435400	0	0	0	772	187	401100
2012-12-24	Mon	0	1	0	0	0	0	0	6	0	8	5600	16512	1572	1080	1306200	21.7032	48.5318	29	57	0	3	2100	730	260	437500	0	1	700	772	188	401800
2012-12-25	Tue	0	0	0	0	0	1	0	7	0	0	0	16519	1572	1080	1306200	22.5943	53.5239	29	57	0	0	0	730	260	437500	0	0	0	772	188	401800
2012-12-26	Wed	0	0	0	0	0	0	1	5	0	0	0	16524	1572	1080	1306200	19.688	46.7063	27	50	0	0	0	730	260	437500	0	0	0	772	188	401800
2012-12-27	Thu	0	0	0	0	1	0	0	11	6	0	2100	16535	1578	1080	1308300	21.7146	43.182	25	45	0	0	0	730	260	437500	0	0	0	772	188	401800
2012-12-28	Fri	1	0	0	0	0	0	0	15	1	0	350	16550	1579	1080	1308650	20.8906	42.6335	21	43	0	0	0	730	260	437500	0	0	0	772	188	401800
2012-12-29	Sat	0	0	1	0	0	0	0	6	0	0	0	16556	1579	1080	1308650	17.5303	45.792	15	44	0	0	0	730	260	437500	0	0	0	772	188	401800
2012-12-30	Sun	0	0	0	1	0	0	0	8	0	0	0	16564	1579	1080	1308650	17.5473	43.1783	19	47	0	0	0	730	260	437500	0	0	0	772	188	401800
2012-12-31	Mon	0	1	0	0	0	0	0	9	0	0	0	16573	1579	1080	1308650	16.9334	43.382	24	51	0	0	0	730	260	437500	0	0	0	772	188	401800
2013-01-01	Tue	0	0	0	0	0	1	0	3	0	0	0	16576	1579	1080	1308650	19.4854	48.3949	23	51	15	0	5250	745	260	442750	16	0	5600	788	188	407400
2013-01-02	Wed	0	0	0	0	0	0	1	16	21	0	7350	16592	1600	1080	1316000	19.1696	42.2756	23	47	0	2	1400	745	262	444150	0	0	0	788	188	407400
2013-01-03	Thu	0	0	0	0	1	0	0	10	0	8	5600	16602	1600	1088	1321600	23.5011	41.4843	24	44	0	0	0	745	262	444150	0	0	0	788	188	407400
2013-01-04	Fri	1	0	0	0	0	0	0	6	0	0	0	16608	1600	1088	1321600	20.7896	38.8987	19	41	0	0	0	745	262	444150	0	0	0	788	188	407400
2013-01-05	Sat	0	0	1	0	0	0	0	3	0	0	0	16611	1600	1088	1321600	13.8849	37.1628	14	41	0	0	0	745	262	444150	0	0	0	788	188	407400
2013-01-06	Sun	0	0	0	1	0	0	0	6	0	0	0	16617	1600	1088	1321600	17.5738	42.0368	18	44	0	0	0	745	262	444150	0	0	0	788	188	407400
2013-01-07	Mon	0	1	0	0	0	0	0	21	1	0	350	16638	1601	1088	1321950	22.5707	43.2125	22	48	0	0	0	745	262	444150	0	0	0	788	188	407400
2013-01-08	Tue	0	0	0	0	0	1	0	17	0	0	0	16655	1601	1088	1321950	26.279	52.6398	24	50	0	1	700	745	263	444850	2	0	700	790	188	408100
2013-01-09	Wed	0	0	0	0	0	0	1	16	1	0	350	16671	1602	1088	1322300	27.9379	50.888	25	48	0	0	0	745	263	444850	0	0	0	790	188	408100
2013-01-10	Thu	0	0	0	0	1	0	0	12	0	0	0	16683	1602	1088	1322300	27.8103	48.4273	26	44	0	0	0	745	263	444850	0	0	0	790	188	408100
2013-01-11	Fri	1	0	0	0	0	0	0	20	0	0	0	16703	1602	1088	1322300	24.9133	48.4192	22	42	0	0	0	745	263	444850	0	0	0	790	188	408100
2013-01-12	Sat	0	0	1	0	0	0	0	9	0	0	0	16712	1602	1088	1322300	22.4511	54.0869	17	41	0	0	0	745	263	444850	0	0	0	790	188	408100
2013-01-13	Sun	0	0	0	1	0	0	0	3	0	0	0	16715	1602	1088	1322300	23.6288	54.1795	20	45	0	0	0	745	263	444850	0	0	0	790	188	408100
2013-01-14	Mon	0	1	0	0	0	0	0	14	0	0	0	16729	1602	1088	1322300	26.1471	52.4409	24	49	0	0	0	745	263	444850	0	0	0	790	188	408100
2013-01-15	Tue	0	0	0	0	0	1	0	17	0	0	0	16746	1602	1088	1322300	28.261	56.5933	25	50	0	0	0	745	263	444850	0	0	0	790	188	408100
2013-01-16	Wed	0	0	0	0	0	0	1	17	0	0	0	16763	1602	1088	1322300	26.5073	51.368	26	48	0	0	0	745	263	444850	0	0	0	790	188	408100
2013-01-17	Thu	0	0	0	0	1	0	0	12	0	0	0	16775	1602	1088	1322300	26.5815	49.8648	28	44	0	0	0	745	263	444850	0	0	0	790	188	408100
2013-01-18	Fri	1	0	0	0	0	0	0	13	0	0	0	16788	1602	1088	1322300	26.8998	49.5047	24	42	0	0	0	745	263	444850	0	0	0	790	188	408100
2013-01-19	Sat	0	0	1	0	0	0	0	8	0	0	0	16796	1602	1088	1322300	19.4334	50.3275	18	42	0	0	0	745	263	444850	0	0	0	790	188	408100
2013-01-20	Sun	0	0	0	1	0	0	0	4	0	0	0	16800	1602	1088	1322300	23.3905	54.9976	20	45	0	0	0	745	263	444850	0	0	0	790	188	408100
2013-01-21	Mon	0	1	0	0	0	0	0	17	8	0	2800	16817	1610	1088	1325100	27.3789	54.3012	25	49	0	0	0	745	263	444850	0	0	0	790	188	408100
2013-01-22	Tue	0	0	0	0	0	1	0	13	1	0	350	16830	1611	1088	1325450	30.2025	61.1424	26	51	8	0	2800	753	263	447650	1	0	350	791	188	408450
2013-01-23	Wed	0	0	0	0	0	0	1	17	18	0	6300	16847	1629	1088	1331750	27.431	51.5138	27	49	0	0	0	753	263	447650	0	0	0	791	188	408450
2013-01-24	Thu	0	0	0	0	1	0	0	23	0	0	0	16870	1629	1088	1331750	27.6612	49.0044	29	45	0	0	0	753	263	447650	0	0	0	791	188	408450
2013-01-25	Fri	1	0	0	0	0	0	0	20	0	7	4900	16890	1629	1095	1336650	25.7066	48.4453	24	44	0	2	1400	753	265	449050	0	0	0	791	188	408450
2013-01-26	Sat	0	0	1	0	0	0	0	8	0	0	0	16898	1629	1095	1336650	20.2646	51.5373	18	44	0	0	0	753	265	449050	0	0	0	791	188	408450
2013-01-27	Sun	0	0	0	1	0	0	0	5	0	0	0	16903	1629	1095	1336650	23.9579	52.913	22	48	0	0	0	753	265	449050	0	0	0	791	188	408450
2013-01-28	Mon	0	1	0	0	0	0	0	10	0	10	7000	16913	1629	1105	1343650	28.2157	53.4887	28	53	0	0	0	753	265	449050	0	0	0	791	188	408450
2013-01-29	Tue	0	0	0	0	0	1	0	21	0	0	0	16934	1629	1105	1343650	30.6013	60.7895	29	55	0	0	0	753	265	449050	0	0	0	791	188	408450
2013-01-30	Wed	0	0	0	0	0	0	1	15	0	0	0	16949	1629	1105	1343650	27.6035	52.0796	28	51	0	0	0	753	265	449050	0	0	0	791	188	408450
2013-01-31	Thu	0	0	0	0	1	0	0	16	1	0	350	16965	1630	1105	1344000	30.647	52.662	28	46	0	0	0	753	265	449050	0	0	0	791	188	408450
2013-02-01	Fri	1	0	0	0	0	0	0	17	0	12	8400	16982	1630	1117	1352400	25.6123	47.6774	23	45	0	0	0	753	265	449050	0	0	0	791	188	408450
2013-02-02	Sat	0	0	1	0	0	0	0	4	0	0	0	16986	1630	1117	1352400	16.9029	43.2251	17	47	0	0	0	753	265	449050	0	0	0	791	188	408450
2013-02-03	Sun	0	0	0	1	0	0	0	6	0	0	0	16992	1630	1117	1352400	20.2769	47.0472	22	51	0	0	0	753	265	449050	0	0	0	791	188	408450
2013-02-04	Mon	0	1	0	0	0	0	0	16	0	0	0	17008	1630	1117	1352400	25.1972	49.6321	29	56	0	0	0	753	265	449050	0	0	0	791	188	408450
2013-02-05	Tue	0	0	0	0	0	1	0	11	0	0	0	17019	1630	1117	1352400	27.9837	54.0637	29	56	7	0	2450	760	265	451500	5	0	1750	796	188	410200
2013-02-06	Wed	0	0	0	0	0	0	1	14	0	0	0	17033	1630	1117	1352400	27.37	51.6289	28	51	0	0	0	760	265	451500	0	0	0	796	188	410200
2013-02-07	Thu	0	0	0	0	1	0	0	12	0	0	0	17045	1630	1117	1352400	24.2699	47.1233	27	46	0	0	0	760	265	451500	0	0	0	796	188	410200
2013-02-08	Fri	1	0	0	0	0	0	0	10	0	0	0	17055	1630	1117	1352400	25.7692	46.7976	23	45	0	0	0	760	265	451500	0	0	0	796	188	410200
2013-02-09	Sat	0	0	1	0	0	0	0	4	0	0	0	17059	1630	1117	1352400	17.8875	45.7818	17	47	0	0	0	760	265	451500	0	0	0	796	188	410200
2013-02-10	Sun	0	0	0	1	0	0	0	17	0	0	0	17076	1630	1117	1352400	23.1956	52.3937	22	51	0	0	0	760	265	451500	0	0	0	796	188	410200
2013-02-11	Mon	0	1	0	0	0	0	0	7	0	0	0	17083	1630	1117	1352400	24.893	54.8804	29	56	0	0	0	760	265	451500	0	0	0	796	188	410200
2013-02-12	Tue	0	0	0	0	0	1	0	17	0	0	0	17100	1630	1117	1352400	27.0992	55.1012	29	55	5	0	1750	765	265	453250	4	0	1400	800	188	411600
2013-02-13	Wed	0	0	0	0	0	0	1	9	15	0	5250	17109	1645	1117	1357650	30.8094	56.5099	28	51	0	0	0	765	265	453250	0	0	0	800	188	411600
2013-02-14	Thu	0	0	0	0	1	0	0	18	13	0	4550	17127	1658	1117	1362200	27.0551	45.9439	27	46	0	0	0	765	265	453250	0	0	0	800	188	411600
2013-02-15	Fri	1	0	0	0	0	0	0	20	0	0	0	17147	1658	1117	1362200	24.7159	47.2465	23	45	0	0	0	765	265	453250	0	0	0	800	188	411600
2013-02-16	Sat	0	0	1	0	0	0	0	6	0	0	0	17153	1658	1117	1362200	21.515	51.3189	18	46	0	0	0	765	265	453250	0	0	0	800	188	411600
2013-02-17	Sun	0	0	0	1	0	0	0	12	0	0	0	17165	1658	1117	1362200	24.5269	54.2904	22	50	0	0	0	765	265	453250	0	0	0	800	188	411600
2013-02-18	Mon	0	1	0	0	0	0	0	6	0	0	0	17171	1658	1117	1362200	28.859	55.9897	28	55	0	0	0	765	265	453250	0	0	0	800	188	411600
2013-02-19	Tue	0	0	0	0	0	1	0	18	0	0	0	17189	1658	1117	1362200	31.7542	60.2811	30	56	0	0	0	765	265	453250	0	0	0	800	188	411600
2013-02-20	Wed	0	0	0	0	0	0	1	15	0	0	0	17204	1658	1117	1362200	28.8769	54.8338	29	51	0	0	0	765	265	453250	0	0	0	800	188	411600
2013-02-21	Thu	0	0	0	0	1	0	0	22	0	0	0	17226	1658	1117	1362200	30.3406	53.7076	29	46	0	0	0	765	265	453250	0	0	0	800	188	411600
2013-02-22	Fri	1	0	0	0	0	0	0	15	6	0	2100	17241	1664	1117	1364300	26.7385	52.7817	23	45	0	0	0	765	265	453250	0	0	0	800	188	411600
2013-02-23	Sat	0	0	1	0	0	0	0	11	0	0	0	17252	1664	1117	1364300	21.9398	53.4213	18	46	0	0	0	765	265	453250	0	0	0	800	188	411600
2013-02-24	Sun	0	0	0	1	0	0	0	8	0	0	0	17260	1664	1117	1364300	25.8881	57.9623	22	51	0	0	0	765	265	453250	0	0	0	800	188	411600
2013-02-25	Mon	0	1	0	0	0	0	0	16	0	8	5600	17276	1664	1125	1369900	31.5635	61.578	29	56	0	0	0	765	265	453250	0	0	0	800	188	411600
2013-02-26	Tue	0	0	0	0	0	1	0	19	1	0	350	17295	1665	1125	1370250	32.3684	63.539	31	57	0	0	0	765	265	453250	0	0	0	800	188	411600
2013-02-27	Wed	0	0	0	0	0	0	1	17	1	0	350	17312	1666	1125	1370600	33.017	57.6374	30	52	0	0	0	765	265	453250	0	0	0	800	188	411600
2013-02-28	Thu	0	0	0	0	1	0	0	17	0	9	6300	17329	1666	1134	1376900	31.1289	52.2714	29	47	0	0	0	765	265	453250	0	0	0	800	188	411600
2013-03-01	Fri	1	0	0	0	0	0	0	19	0	9	6300	17348	1666	1143	1383200	29.6608	55.0734	25	45	0	0	0	765	265	453250	0	0	0	800	188	411600
2013-03-02	Sat	0	0	1	0	0	0	0	6	0	0	0	17354	1666	1143	1383200	23.6843	55.688	19	46	0	0	0	765	265	453250	0	0	0	800	188	411600
2013-03-03	Sun	0	0	0	1	0	0	0	3	0	0	0	17357	1666	1143	1383200	24.7551	56.0575	22	51	0	0	0	765	265	453250	0	0	0	800	188	411600
2013-03-04	Mon	0	1	0	0	0	0	0	14	1	0	350	17371	1667	1143	1383550	28.8619	57.4101	29	56	0	0	0	765	265	453250	0	0	0	800	188	411600
2013-03-05	Tue	0	0	0	0	0	1	0	12	0	0	0	17383	1667	1143	1383550	30.9851	58.1868	31	57	14	0	4900	779	265	458150	5	0	1750	805	188	413350
2013-03-06	Wed	0	0	0	0	0	0	1	10	0	0	0	17393	1667	1143	1383550	28.2978	49.6387	30	51	0	0	0	779	265	458150	0	0	0	805	188	413350
2013-03-07	Thu	0	0	0	0	1	0	0	15	0	0	0	17408	1667	1143	1383550	28.3838	44.2699	29	46	0	0	0	779	265	458150	0	0	0	805	188	413350
2013-03-08	Fri	1	0	0	0	0	0	0	22	0	0	0	17430	1667	1143	1383550	25.0636	46.5571	24	45	0	0	0	779	265	458150	0	0	0	805	188	413350
2013-03-09	Sat	0	0	1	0	0	0	0	4	0	0	0	17434	1667	1143	1383550	18.0359	46.988	18	46	0	0	0	779	265	458150	0	0	0	805	188	413350
2013-03-10	Sun	0	0	0	1	0	0	0	3	0	0	0	17437	1667	1143	1383550	22.3469	52.8859	22	51	0	0	0	779	265	458150	0	0	0	805	188	413350
2013-03-11	Mon	0	1	0	0	0	0	0	26	2	6	4900	17463	1669	1149	1388450	28.5251	60.7419	29	56	0	0	0	779	265	458150	0	0	0	805	188	413350
2013-03-12	Tue	0	0	0	0	0	1	0	15	0	0	0	17478	1669	1149	1388450	31.691	58.3344	31	57	0	0	0	779	265	458150	0	0	0	805	188	413350
2013-03-13	Wed	0	0	0	0	0	0	1	12	0	0	0	17490	1669	1149	1388450	30.933	55.3669	29	52	0	0	0	779	265	458150	0	0	0	805	188	413350
2013-03-14	Thu	0	0	0	0	1	0	0	13	0	0	0	17503	1669	1149	1388450	30.0357	49.451	29	46	0	0	0	779	265	458150	0	0	0	805	188	413350
2013-03-15	Fri	1	0	0	0	0	0	0	21	0	0	0	17524	1669	1149	1388450	24.5823	46.4296	23	46	0	0	0	779	265	458150	0	0	0	805	188	413350
2013-03-16	Sat	0	0	1	0	0	0	0	7	0	0	0	17531	1669	1149	1388450	19.7947	50.1446	18	47	0	0	0	779	265	458150	0	0	0	805	188	413350
2013-03-17	Sun	0	0	0	1	0	0	0	7	0	0	0	17538	1669	1149	1388450	23.4716	56.0948	23	52	0	0	0	779	265	458150	0	0	0	805	188	413350
2013-03-18	Mon	0	1	0	0	0	0	0	19	0	0	0	17557	1669	1149	1388450	30.4028	60.4588	30	57	0	0	0	779	265	458150	0	0	0	805	188	413350
2013-03-19	Tue	0	0	0	0	0	1	0	9	2	0	700	17566	1671	1149	1389150	31.2075	59.64	31	57	0	0	0	779	265	458150	0	0	0	805	188	413350
2013-03-20	Wed	0	0	0	0	0	0	1	20	0	0	0	17586	1671	1149	1389150	29.6739	55.0766	29	52	0	0	0	779	265	458150	0	0	0	805	188	413350
2013-03-21	Thu	0	0	0	0	1	0	0	15	0	0	0	17601	1671	1149	1389150	30.814	52.1437	30	47	0	0	0	779	265	458150	0	0	0	805	188	413350
2013-03-22	Fri	1	0	0	0	0	0	0	18	4	10	8400	17619	1675	1159	1397550	28.5275	52.1487	24	46	0	0	0	779	265	458150	0	0	0	805	188	413350
2013-03-23	Sat	0	0	1	0	0	0	0	13	0	0	0	17632	1675	1159	1397550	21.0647	54.3972	18	48	0	0	0	779	265	458150	0	0	0	805	188	413350
2013-03-24	Sun	0	0	0	1	0	0	0	8	0	0	0	17640	1675	1159	1397550	25.3283	58.463	23	53	0	0	0	779	265	458150	0	0	0	805	188	413350
2013-03-25	Mon	0	1	0	0	0	0	0	19	0	9	6300	17659	1675	1168	1403850	33.2646	63.4105	31	58	0	0	0	779	265	458150	0	0	0	805	188	413350
2013-03-26	Tue	0	0	0	0	0	1	0	19	0	0	0	17678	1675	1168	1403850	32.4745	65.3849	31	59	0	0	0	779	265	458150	0	0	0	805	188	413350
2013-03-27	Wed	0	0	0	0	0	0	1	17	0	10	7000	17695	1675	1178	1410850	33.6644	59.56	30	53	0	0	0	779	265	458150	0	0	0	805	188	413350
2013-03-28	Thu	0	0	0	0	1	0	0	14	0	0	0	17709	1675	1178	1410850	32.2489	54.6845	30	47	0	0	0	779	265	458150	0	0	0	805	188	413350
2013-03-29	Fri	1	0	0	0	0	0	0	13	0	0	0	17722	1675	1178	1410850	21.7818	50.029	23	46	0	0	0	779	265	458150	0	0	0	805	188	413350
2013-03-30	Sat	0	0	1	0	0	0	0	10	0	0	0	17732	1675	1178	1410850	23.0141	53.5746	17	47	0	0	0	779	265	458150	0	0	0	805	188	413350
2013-03-31	Sun	0	0	0	1	0	0	0	10	0	0	0	17742	1675	1178	1410850	23.5646	54.561	23	52	0	0	0	779	265	458150	0	0	0	805	188	413350
2013-04-01	Mon	0	1	0	0	0	0	0	7	0	0	0	17749	1675	1178	1410850	24.7083	55.7755	29	57	0	0	0	779	265	458150	0	0	0	805	188	413350
2013-04-02	Tue	0	0	0	0	0	1	0	10	15	0	5250	17759	1690	1178	1416100	28.4761	58.7095	29	57	13	0	4550	792	265	462700	10	0	3500	815	188	416850
2013-04-03	Wed	0	0	0	0	0	0	1	23	0	0	0	17782	1690	1178	1416100	27.552	52.9096	29	51	0	5	3500	792	270	466200	0	0	0	815	188	416850
2013-04-04	Thu	0	0	0	0	1	0	0	14	1	0	350	17796	1691	1178	1416450	28.7617	51.7301	28	45	0	0	0	792	270	466200	0	0	0	815	188	416850
2013-04-05	Fri	1	0	0	0	0	0	0	21	0	0	0	17817	1691	1178	1416450	24.8825	48.1328	22	44	0	0	0	792	270	466200	0	0	0	815	188	416850
2013-04-06	Sat	0	0	1	0	0	0	0	10	0	0	0	17827	1691	1178	1416450	19.8603	52.7104	18	46	0	0	0	792	270	466200	0	0	0	815	188	416850
2013-04-07	Sun	0	0	0	1	0	0	0	14	0	0	0	17841	1691	1178	1416450	26.1677	58.264	22	51	0	0	0	792	270	466200	0	0	0	815	188	416850
2013-04-08	Mon	0	1	0	0	0	0	0	16	0	0	0	17857	1691	1178	1416450	33.6855	62.2331	29	57	0	0	0	792	270	466200	0	3	2100	815	191	418950
2013-04-09	Tue	0	0	0	0	0	1	0	19	0	0	0	17876	1691	1178	1416450	30.3011	63.9477	31	58	0	0	0	792	270	466200	0	0	0	815	191	418950
2013-04-10	Wed	0	0	0	0	0	0	1	15	0	0	0	17891	1691	1178	1416450	31.7485	56.5148	30	52	0	0	0	792	270	466200	0	0	0	815	191	418950
2013-04-11	Thu	0	0	0	0	1	0	0	20	0	0	0	17911	1691	1178	1416450	32.1319	56.3116	29	47	0	0	0	792	270	466200	0	0	0	815	191	418950
2013-04-12	Fri	1	0	0	0	0	0	0	11	0	0	0	17922	1691	1178	1416450	28.0164	54.0864	24	45	0	0	0	792	270	466200	0	0	0	815	191	418950
2013-04-13	Sat	0	0	1	0	0	0	0	12	0	0	0	17934	1691	1178	1416450	20.5505	54.2686	18	47	0	0	0	792	270	466200	0	0	0	815	191	418950
2013-04-14	Sun	0	0	0	1	0	0	0	9	0	0	0	17943	1691	1178	1416450	26.2681	58.3552	23	53	0	0	0	792	270	466200	0	0	0	815	191	418950
2013-04-15	Mon	0	1	0	0	0	0	0	11	0	0	0	17954	1691	1178	1416450	33.3858	59.7523	30	58	0	0	0	792	270	466200	0	0	0	815	191	418950
2013-04-16	Tue	0	0	0	0	0	1	0	25	0	0	0	17979	1691	1178	1416450	31.6734	61.9875	32	59	0	0	0	792	270	466200	0	0	0	815	191	418950
2013-04-17	Wed	0	0	0	0	0	0	1	9	0	0	0	17988	1691	1178	1416450	30.6458	56.1414	30	53	0	0	0	792	270	466200	0	0	0	815	191	418950
2013-04-18	Thu	0	0	0	0	1	0	0	20	0	0	0	18008	1691	1178	1416450	32.1403	51.4412	30	49	0	0	0	792	270	466200	0	0	0	815	191	418950
2013-04-19	Fri	1	0	0	0	0	0	0	18	0	0	0	18026	1691	1178	1416450	25.5266	49.2687	24	48	0	0	0	792	270	466200	0	0	0	815	191	418950
2013-04-20	Sat	0	0	1	0	0	0	0	9	0	0	0	18035	1691	1178	1416450	20.0613	55.4201	19	50	0	0	0	792	270	466200	0	0	0	815	191	418950
2013-04-21	Sun	0	0	0	1	0	0	0	9	0	0	0	18044	1691	1178	1416450	24.1259	56.2787	23	55	0	0	0	792	270	466200	0	0	0	815	191	418950
2013-04-22	Mon	0	1	0	0	0	0	0	14	0	0	0	18058	1691	1178	1416450	32.429	60.0617	31	61	0	0	0	792	270	466200	0	0	0	815	191	418950
2013-04-23	Tue	0	0	0	0	0	1	0	17	0	0	0	18075	1691	1178	1416450	32.1639	65.3838	32	62	0	0	0	792	270	466200	0	0	0	815	191	418950
2013-04-24	Wed	0	0	0	0	0	0	1	17	6	0	2100	18092	1697	1178	1418550	28.7316	50.0257	31	55	0	0	0	792	270	466200	0	0	0	815	191	418950
2013-04-25	Thu	0	0	0	0	1	0	0	14	0	0	0	18106	1697	1178	1418550	32.5387	53.5002	30	49	0	0	0	792	270	466200	0	0	0	815	191	418950
2013-04-26	Fri	1	0	0	0	0	0	0	21	0	10	7000	18127	1697	1188	1425550	25.7998	51.4105	24	47	0	0	0	792	270	466200	0	0	0	815	191	418950
2013-04-27	Sat	0	0	1	0	0	0	0	22	0	5	3500	18149	1697	1193	1429050	20.7003	51.3676	18	50	0	0	0	792	270	466200	0	0	0	815	191	418950
2013-04-28	Sun	0	0	0	1	0	0	0	6	0	4	2800	18155	1697	1197	1431850	26.8312	58.7368	23	55	0	0	0	792	270	466200	0	0	0	815	191	418950
2013-04-29	Mon	0	1	0	0	0	0	0	24	0	11	7700	18179	1697	1208	1439550	33.6222	63.7024	31	61	0	9	6300	792	279	472500	0	12	8400	815	203	427350
2013-04-30	Tue	0	0	0	0	0	1	0	14	0	0	0	18193	1697	1208	1439550	34.8024	70.3579	32	63	0	0	0	792	279	472500	0	0	0	815	203	427350
2013-05-01	Wed	0	0	0	0	0	0	1	7	0	0	0	18200	1697	1208	1439550	26.8723	56.8964	29	55	0	0	0	792	279	472500	0	0	0	815	203	427350
2013-05-02	Thu	0	0	0	0	1	0	0	22	3	12	9450	18222	1700	1220	1449000	32.0567	55.8889	29	48	0	0	0	792	279	472500	0	0	0	815	203	427350
2013-05-03	Fri	1	0	0	0	0	0	0	16	0	0	0	18238	1700	1220	1449000	31.4011	58.05	25	49	0	0	0	792	279	472500	0	0	0	815	203	427350
2013-05-04	Sat	0	0	1	0	0	0	0	8	0	0	0	18246	1700	1220	1449000	22.6738	55.4961	18	50	0	0	0	792	279	472500	0	0	0	815	203	427350
2013-05-05	Sun	0	0	0	1	0	0	0	7	0	0	0	18253	1700	1220	1449000	24.6684	56.0216	24	54	0	0	0	792	279	472500	0	0	0	815	203	427350
2013-05-06	Mon	0	1	0	0	0	0	0	30	0	0	0	18283	1700	1220	1449000	30.7562	60.696	32	61	0	0	0	792	279	472500	0	0	0	815	203	427350
2013-05-07	Tue	0	0	0	0	0	1	0	16	0	0	0	18299	1700	1220	1449000	34.7033	68.5152	31	61	0	2	1400	792	281	473900	0	0	0	815	203	427350
2013-05-08	Wed	0	0	0	0	0	0	1	15	0	0	0	18314	1700	1220	1449000	31.4873	57.6276	29	54	0	0	0	792	281	473900	0	0	0	815	203	427350
2013-05-09	Thu	0	0	0	0	1	0	0	18	0	0	0	18332	1700	1220	1449000	26.2255	54.4846	30	49	0	0	0	792	281	473900	0	0	0	815	203	427350
2013-05-10	Fri	1	0	0	0	0	0	0	27	1	9	6650	18359	1701	1229	1455650	30.5831	57.5132	25	48	0	6	4200	792	287	478100	0	1	700	815	204	428050
2013-05-11	Sat	0	0	1	0	0	0	0	16	0	0	0	18375	1701	1229	1455650	25.5556	66.2169	19	51	0	0	0	792	287	478100	0	0	0	815	204	428050
2013-05-12	Sun	0	0	0	1	0	0	0	13	1	0	350	18388	1702	1229	1456000	28.379	64.4645	24	55	0	0	0	792	287	478100	0	0	0	815	204	428050
2013-05-13	Mon	0	1	0	0	0	0	0	26	1	23	16450	18414	1703	1252	1472450	37.2019	70.5071	32	60	0	5	3500	792	292	481600	0	19	13300	815	223	441350
2013-05-14	Tue	0	0	0	0	0	1	0	18	0	0	0	18432	1703	1252	1472450	37.7912	74.9766	32	61	0	0	0	792	292	481600	0	0	0	815	223	441350
2013-05-15	Wed	0	0	0	0	0	0	1	17	7	0	2450	18449	1710	1252	1474900	36.0344	66.9614	29	54	0	0	0	792	292	481600	0	0	0	815	223	441350
2013-05-16	Thu	0	0	0	0	1	0	0	15	3	0	1050	18464	1713	1252	1475950	38.1569	61.5271	30	53	0	0	0	792	292	481600	0	0	0	815	223	441350
2013-05-17	Fri	1	0	0	0	0	0	0	11	0	0	0	18475	1713	1252	1475950	32.5158	63.7362	26	52	0	0	0	792	292	481600	0	0	0	815	223	441350
2013-05-18	Sat	0	0	1	0	0	0	0	11	0	0	0	18486	1713	1252	1475950	22.2009	56.8332	21	54	0	0	0	792	292	481600	0	0	0	815	223	441350
2013-05-19	Sun	0	0	0	1	0	0	0	7	0	0	0	18493	1713	1252	1475950	26.8584	59.7171	26	58	0	0	0	792	292	481600	0	0	0	815	223	441350
2013-05-20	Mon	0	1	0	0	0	0	0	12	0	0	0	18505	1713	1252	1475950	24.736	56.9165	32	61	0	0	0	792	292	481600	0	0	0	815	223	441350
2013-05-21	Tue	0	0	0	0	0	1	0	23	0	0	0	18528	1713	1252	1475950	28.5643	61.4205	30	60	13	0	4550	805	292	486150	2	0	700	817	223	442050
2013-05-22	Wed	0	0	0	0	0	0	1	16	8	0	2800	18544	1721	1252	1478750	32.0551	61.2411	29	56	0	10	7000	805	302	493150	0	0	0	817	223	442050
2013-05-23	Thu	0	0	0	0	1	0	0	19	0	0	0	18563	1721	1252	1478750	31.0949	53.1773	29	52	0	0	0	805	302	493150	0	0	0	817	223	442050
2013-05-24	Fri	1	0	0	0	0	0	0	12	0	0	0	18575	1721	1252	1478750	24.9004	52.6526	26	51	0	0	0	805	302	493150	0	0	0	817	223	442050
2013-05-25	Sat	0	0	1	0	0	0	0	8	0	0	0	18583	1721	1252	1478750	21.4529	54.5502	21	52	0	0	0	805	302	493150	0	0	0	817	223	442050
2013-05-26	Sun	0	0	0	1	0	0	0	10	0	0	0	18593	1721	1252	1478750	24.5085	54.8385	24	56	0	0	0	805	302	493150	0	0	0	817	223	442050
2013-05-27	Mon	0	1	0	0	0	0	0	12	0	0	0	18605	1721	1252	1478750	31.2815	58.8787	30	59	0	0	0	805	302	493150	0	0	0	817	223	442050
2013-05-28	Tue	0	0	0	0	0	1	0	19	3	0	1050	18624	1724	1252	1479800	30.7514	61.4242	31	59	5	0	1750	810	302	494900	4	0	1400	821	223	443450
2013-05-29	Wed	0	0	0	0	0	0	1	20	0	0	0	18644	1724	1252	1479800	26.8908	50.9745	30	55	0	0	0	810	302	494900	0	0	0	821	223	443450
2013-05-30	Thu	0	0	0	0	1	0	0	10	0	0	0	18654	1724	1252	1479800	26.2604	53.7932	30	52	0	0	0	810	302	494900	0	0	0	821	223	443450
2013-05-31	Fri	1	0	0	0	0	0	0	14	0	0	0	18668	1724	1252	1479800	27.0236	50.9146	25	50	0	0	0	810	302	494900	0	0	0	821	223	443450
2013-06-01	Sat	0	0	1	0	0	0	0	12	0	0	0	18680	1724	1252	1479800	21.7905	54.9281	21	52	0	0	0	810	302	494900	0	0	0	821	223	443450
2013-06-02	Sun	0	0	0	1	0	0	0	1	0	0	0	18681	1724	1252	1479800	25.0187	56.7902	24	56	0	0	0	810	302	494900	0	0	0	821	223	443450
2013-06-03	Mon	0	1	0	0	0	0	0	18	1	0	350	18699	1725	1252	1480150	29.1634	56.3118	30	60	0	0	0	810	302	494900	0	0	0	821	223	443450
2013-06-04	Tue	0	0	0	0	0	1	0	17	0	0	0	18716	1725	1252	1480150	31.3627	61.2142	32	60	2	0	700	812	302	495600	2	0	700	823	223	444150
2013-06-05	Wed	0	0	0	0	0	0	1	17	3	0	1050	18733	1728	1252	1481200	29.7996	55.9228	29	55	0	0	0	812	302	495600	0	0	0	823	223	444150
2013-06-06	Thu	0	0	0	0	1	0	0	13	0	0	0	18746	1728	1252	1481200	29.8552	50.499	29	50	0	0	0	812	302	495600	0	0	0	823	223	444150
2013-06-07	Fri	1	0	0	0	0	0	0	17	0	0	0	18763	1728	1252	1481200	24.8413	47.5741	26	50	0	0	0	812	302	495600	0	0	0	823	223	444150
2013-06-08	Sat	0	0	1	0	0	0	0	7	0	0	0	18770	1728	1252	1481200	20.3581	51.4381	21	52	0	0	0	812	302	495600	0	0	0	823	223	444150
2013-06-09	Sun	0	0	0	1	0	0	0	10	1	0	350	18780	1729	1252	1481550	23.1698	52.4645	24	56	0	0	0	812	302	495600	0	0	0	823	223	444150
2013-06-10	Mon	0	1	0	0	0	0	0	20	0	0	0	18800	1729	1252	1481550	30.4526	57.4524	30	60	0	0	0	812	302	495600	0	0	0	823	223	444150
2013-06-11	Tue	0	0	0	0	0	1	0	17	0	0	0	18817	1729	1252	1481550	31.9098	61.0014	32	60	0	0	0	812	302	495600	0	0	0	823	223	444150
2013-06-12	Wed	0	0	0	0	0	0	1	22	1	0	350	18839	1730	1252	1481900	30.2923	56.9555	31	56	0	0	0	812	302	495600	0	0	0	823	223	444150
2013-06-13	Thu	0	0	0	0	1	0	0	14	0	0	0	18853	1730	1252	1481900	33.1212	54.7178	31	49	0	0	0	812	302	495600	0	0	0	823	223	444150
2013-06-14	Fri	1	0	0	0	0	0	0	15	0	0	0	18868	1730	1252	1481900	28.0154	44.6005	26	48	0	0	0	812	302	495600	0	0	0	823	223	444150
2013-06-15	Sat	0	0	1	0	0	0	0	7	0	0	0	18875	1730	1252	1481900	20.8429	52.0506	20	50	0	0	0	812	302	495600	0	0	0	823	223	444150
2013-06-16	Sun	0	0	0	1	0	0	0	3	0	0	0	18878	1730	1252	1481900	24.1383	57.0381	24	55	0	0	0	812	302	495600	0	0	0	823	223	444150
2013-06-17	Mon	0	1	0	0	0	0	0	15	0	0	0	18893	1730	1252	1481900	31.6221	53.1495	32	60	0	0	0	812	302	495600	0	0	0	823	223	444150
2013-06-18	Tue	0	0	0	0	0	1	0	19	0	0	0	18912	1730	1252	1481900	32.2682	57.49	33	61	0	0	0	812	302	495600	3	0	1050	826	223	445200
2013-06-19	Wed	0	0	0	0	0	0	1	12	0	0	0	18924	1730	1252	1481900	27.9809	47.4733	30	54	0	0	0	812	302	495600	0	0	0	826	223	445200
2013-06-20	Thu	0	0	0	0	1	0	0	13	3	0	1050	18937	1733	1252	1482950	27.3579	40.0985	30	49	0	0	0	812	302	495600	0	0	0	826	223	445200
[truncated: 2,020 more rows]
